# Supplementary material for: 1,3-Bis(4-meth­oxy­benz­yl)-6-methyl­pyrimidine-2,4(1H,3H)-dione
Source: Acta Crystallogr Sect E Struct Rep Online. 2010 Jun 30;66(Pt 7):o1858. doi: 10.1107/S1600536810024815 (PMC3006881; doi:10.1107/S1600536810024815)
Supplement: Supplementary file 1 [file e-66-o1858-sup1.cif]

##############################################################################
###                                                                        ###
###        Electronic paper (Acta Crystallographica Section E)             ###
###                                                                        ###
##############################################################################
#                                                                            #
# This CIF contains the data in a paper accepted for publication in Acta     #
# Crystallographica Section E. It conforms to the requirements of Notes      #
# for Authors for Section E, and has been peer reviewed under the auspices   #
# of the IUCr Commission on Journals.                                        #
#                                                                            #
# Full details of the Crystallographic Information File format               #
# are given in the paper "The Crystallographic Information File (CIF):       #
# a New Standard Archive File for Crystallography" by S. R. Hall, F. H.      #
# Allen and I. D. Brown [Acta Cryst. (1991), A47, 655-685].                  #
#                                                                            #
# The current version of the core CIF dictionary is obtainable from          #
# ftp://ftp.iucr.org/pub/cif_core.dic. The current version number is 2.4.    #
#                                                                            #
# Software is freely available for graphical display of the structure(s) in  #
# this CIF.  For information consult the CIF home page http://www.iucr.org/  #
# cif/home.html                                                              #
#                                                                            #
# This file may be used for bona fide research purposes within the           #
# scientific community so long as proper attribution is given to the journal # 
# article from which it was obtained.                                        #
#                                                                            #
##############################################################################
                                             
data_global
_audit_creation_method     'SHELXL-97'
_journal_date_recd_electronic     2010-06-10
_journal_date_accepted     2010-06-24
_journal_name_full     'Acta Crystallographica, Section E'
_journal_year     2010
_journal_volume     66
_journal_issue      7
_journal_page_first     o1858
_journal_page_last     o1858
_journal_paper_category     QO
_journal_coeditor_code     PK2250
_publ_contact_author_name     'Feng-Ling Yang'
_publ_contact_author_address
;
College of Chemistry and Chemical Engineering,
Xuchang University,
Xuchang, Henan Province 461000,
Peoples' Republic of China
;
_publ_contact_author_email     'actaeli@gmail.com'
_publ_contact_author_fax     '086-0374-2968881'
_publ_contact_author_phone     '086-0374-2968881'
_publ_section_title
;
1,3-Bis(4-methoxybenzyl)-6-methylpyrimidine-2,4(1<i>H</i>,3<i>H</i>)-dione
;
loop_
    _publ_author_name
    _publ_author_footnote
    _publ_author_address
    'Gong-Chun Li' .
;
College of Chemistry and Chemical Engineering,
Xuchang University,
Xuchang, Henan Province 461000,
People's Republic of China
;
    'Li-Ke Zhang' .
;
College of Chemistry and Chemical Engineering,
Xuchang University,
Xuchang, Henan Province 461000,
People's Republic of China
;
    'Zhi-Yu Ju' .
;
College of Chemistry and Chemical Engineering,
Xuchang University,
Xuchang, Henan Province 461000,
People's Republic of China
;
    'Feng-Ling Yang' .
;
College of Chemistry and Chemical Engineering,
Xuchang University,
Xuchang, Henan Province 461000,
People's Republic of China
;
data_I
_chemical_name_systematic
;
1,3-Bis(4-methoxybenzyl)-6-methylpyrimidine-2,4(1<i>H</i>,3<i>H</i>)-dione
;
_chemical_name_common     ?
_chemical_formula_moiety     'C21 H22 N2 O4'
_chemical_formula_sum     'C21 H22 N2 O4'
_chemical_formula_iupac     'C21 H22 N2 O4'
_chemical_formula_weight     366.41
_chemical_melting_point     ?
_symmetry_cell_setting     monoclinic
_symmetry_space_group_name_H-M     'P 21/n'
_symmetry_space_group_name_Hall     '-P 2yn'
loop_
    _symmetry_equiv_pos_as_xyz
    'x, y, z'
    '-x+1/2, y+1/2, -z+1/2'
    '-x, -y, -z'
    'x-1/2, -y-1/2, z-1/2'
_cell_length_a     8.4133(9)
_cell_length_b     9.9290(10)
_cell_length_c     21.407(3)
_cell_angle_alpha     90.00
_cell_angle_beta     91.614(4)
_cell_angle_gamma     90.00
_cell_volume     1787.5(3)
_cell_formula_units_Z     4
_cell_measurement_reflns_used     5810
_cell_measurement_theta_min     1.90
_cell_measurement_theta_max     28.00
_cell_measurement_temperature     113(2)
_exptl_crystal_description     prism
_exptl_crystal_colour     colorless
_exptl_crystal_size_max     0.26
_exptl_crystal_size_mid     0.24
_exptl_crystal_size_min     0.22
_exptl_crystal_density_diffrn     1.361
_exptl_crystal_density_meas     ?
_exptl_crystal_density_method     'not measured'
_exptl_crystal_F_000     776
_exptl_absorpt_coefficient_mu     0.095
_exptl_absorpt_correction_type     multi-scan
_exptl_absorpt_process_details     '(CrystalClear; Rigaku/MSC, 2009)'
_exptl_absorpt_correction_T_min     0.976
_exptl_absorpt_correction_T_max     0.979
_exptl_special_details
;
;
_diffrn_ambient_temperature     113(2)
_diffrn_radiation_type     MoK\a
_diffrn_radiation_wavelength     0.71075
_diffrn_radiation_source     'fine-focus sealed tube'
_diffrn_radiation_monochromator     graphite
_diffrn_measurement_device_type     'Rigaku Saturn724 CCD'
_diffrn_measurement_method     \w
_diffrn_detector_area_resol_mean     14.222
_diffrn_reflns_number     17394
_diffrn_reflns_av_R_equivalents     0.0368
_diffrn_reflns_av_sigmaI/netI     0.0377
_diffrn_reflns_theta_min     1.90
_diffrn_reflns_theta_max     27.88
_diffrn_reflns_theta_full     27.88
_diffrn_measured_fraction_theta_max     0.999
_diffrn_measured_fraction_theta_full     0.999
_diffrn_reflns_limit_h_min     -9
_diffrn_reflns_limit_h_max     11
_diffrn_reflns_limit_k_min     -12
_diffrn_reflns_limit_k_max     13
_diffrn_reflns_limit_l_min     -28
_diffrn_reflns_limit_l_max     28
_diffrn_standards_number     0
_diffrn_standards_interval_count     .
_diffrn_standards_interval_time     .
_diffrn_standards_decay_%     ?
_refine_special_details
;
Refinement of <i>F</i>^2^ against ALL reflections. The weighted <i>R</i>-factor
<i>wR</i> and goodness of fit <i>S</i> are based on <i>F</i>^2^, conventional
<i>R</i>-factors <i>R</i> are based on <i>F</i>, with <i>F</i> set to zero for
negative <i>F</i>^2^. The threshold expression of <i>F</i>^2^ >
\s(<i>F</i>^2^) is used only for calculating <i>R</i>-factors(gt) <i>etc</i>.
and is not relevant to the choice of reflections for refinement.
<i>R</i>-factors based on <i>F</i>^2^ are statistically about twice as large
as those based on <i>F</i>, and <i>R</i>- factors based on ALL data will be
even larger.
;
_reflns_number_total     4250
_reflns_number_gt     3035
_reflns_threshold_expression     I>2\s(I)
_refine_ls_structure_factor_coef     Fsqd
_refine_ls_matrix_type     full
_refine_ls_R_factor_all     0.0495
_refine_ls_R_factor_gt     0.0370
_refine_ls_wR_factor_gt     0.0907
_refine_ls_wR_factor_ref     0.0963
_refine_ls_goodness_of_fit_ref     0.982
_refine_ls_restrained_S_all     0.982
_refine_ls_number_reflns     4250
_refine_ls_number_parameters     247
_refine_ls_number_restraints     0
_refine_ls_hydrogen_treatment     constr
_refine_ls_weighting_scheme     calc
_refine_ls_weighting_details
                 'calc w=1/[\s^2^(Fo^2^)+(0.0556P)^2^] where P=(Fo^2^+2Fc^2^)/3'
_atom_sites_solution_hydrogens     geom
_atom_sites_solution_primary     direct
_atom_sites_solution_secondary     difmap
_refine_ls_shift/su_max     0.001
_refine_ls_shift/su_mean     0.000
_refine_diff_density_max     0.285
_refine_diff_density_min     -0.159
_refine_ls_extinction_method     none
_refine_ls_extinction_coef     ?
loop_
    _atom_type_symbol
    _atom_type_description
    _atom_type_scat_dispersion_real
    _atom_type_scat_dispersion_imag
    _atom_type_scat_source
    'C' 'C' 0.0033 0.0016
                         'International Tables Vol C Tables 4.2.6.8 and 6.1.1.4'
    'H' 'H' 0.0000 0.0000
                         'International Tables Vol C Tables 4.2.6.8 and 6.1.1.4'
    'N' 'N' 0.0061 0.0033
                         'International Tables Vol C Tables 4.2.6.8 and 6.1.1.4'
    'O' 'O' 0.0106 0.0060
                         'International Tables Vol C Tables 4.2.6.8 and 6.1.1.4'
_computing_data_collection     'CrystalClear (Rigaku/MSC, 2009)'
_computing_cell_refinement     'CrystalClear (Rigaku/MSC, 2009)'
_computing_data_reduction     'CrystalClear (Rigaku/MSC, 2009)'
_computing_structure_solution     'SHELXS97 (Sheldrick, 2008)'
_computing_structure_refinement     'SHELXL97 (Sheldrick, 2008)'
_computing_molecular_graphics     'CrystalStructure (Rigaku/MSC, 2009)'
_computing_publication_material     'CrystalStructure (Rigaku/MSC, 2009)'
loop_
    _atom_site_type_symbol
    _atom_site_label
    _atom_site_fract_x
    _atom_site_fract_y
    _atom_site_fract_z
    _atom_site_U_iso_or_equiv
    _atom_site_adp_type
    _atom_site_calc_flag
    _atom_site_refinement_flags
    _atom_site_occupancy
    _atom_site_disorder_assembly
    _atom_site_disorder_group
    O O1 0.77270(10) -0.03179(8) 0.39409(4) 0.0326(2) Uani d . 1 . .
    O O2 1.05849(10) 0.35414(9) 0.42566(4) 0.0349(2) Uani d . 1 . .
    O O3 0.38155(9) 0.43800(8) 0.57937(3) 0.0258(2) Uani d . 1 . .
    O O4 1.17640(10) -0.48075(8) 0.20574(4) 0.0286(2) Uani d . 1 . .
    N N1 0.91553(10) 0.16121(9) 0.41019(4) 0.0235(2) Uani d . 1 . .
    N N2 0.87518(10) 0.07201(9) 0.30901(4) 0.0231(2) Uani d . 1 . .
    C C1 0.84910(13) 0.06125(12) 0.37267(5) 0.0244(3) Uani d . 1 . .
    C C2 1.00559(13) 0.27014(12) 0.38848(5) 0.0257(3) Uani d . 1 . .
    C C3 1.02826(13) 0.27076(12) 0.32258(5) 0.0257(3) Uani d . 1 . .
    H H3 1.0893 0.3408 0.3049 0.031 Uiso calc R 1 . .
    C C4 0.96571(13) 0.17502(11) 0.28489(5) 0.0234(2) Uani d . 1 . .
    C C5 0.99072(15) 0.17657(13) 0.21620(5) 0.0304(3) Uani d . 1 . .
    H H5A 1.0646 0.2492 0.2061 0.037 Uiso calc R 1 . .
    H H5B 0.8888 0.1915 0.1940 0.037 Uiso calc R 1 . .
    H H5C 1.0353 0.0900 0.2034 0.037 Uiso calc R 1 . .
    C C6 0.89544(14) 0.14901(13) 0.47867(5) 0.0275(3) Uani d . 1 . .
    H H6A 0.9940 0.1808 0.5003 0.033 Uiso calc R 1 . .
    H H6B 0.8820 0.0526 0.4891 0.033 Uiso calc R 1 . .
    C C7 0.75633(13) 0.22666(12) 0.50352(5) 0.0229(3) Uani d . 1 . .
    C C8 0.77921(13) 0.34760(12) 0.53566(5) 0.0244(3) Uani d . 1 . .
    H H8 0.8833 0.3838 0.5406 0.029 Uiso calc R 1 . .
    C C9 0.65212(13) 0.41528(12) 0.56044(5) 0.0240(3) Uani d . 1 . .
    H H9 0.6692 0.4972 0.5825 0.029 Uiso calc R 1 . .
    C C10 0.49895(13) 0.36351(11) 0.55308(5) 0.0213(2) Uani d . 1 . .
    C C11 0.47377(14) 0.24358(12) 0.52095(5) 0.0250(3) Uani d . 1 . .
    H H11 0.3694 0.2080 0.5156 0.030 Uiso calc R 1 . .
    C C12 0.60341(13) 0.17605(12) 0.49672(5) 0.0248(3) Uani d . 1 . .
    H H12 0.5866 0.0935 0.4751 0.030 Uiso calc R 1 . .
    C C13 0.22263(13) 0.38888(13) 0.57144(6) 0.0292(3) Uani d . 1 . .
    H H13A 0.1932 0.3867 0.5268 0.035 Uiso calc R 1 . .
    H H13B 0.1497 0.4485 0.5933 0.035 Uiso calc R 1 . .
    H H13C 0.2160 0.2978 0.5888 0.035 Uiso calc R 1 . .
    C C14 0.79638(13) -0.02957(12) 0.26809(6) 0.0263(3) Uani d . 1 . .
    H H14A 0.7576 0.0153 0.2293 0.032 Uiso calc R 1 . .
    H H14B 0.7027 -0.0656 0.2895 0.032 Uiso calc R 1 . .
    C C15 0.90264(13) -0.14602(11) 0.25073(5) 0.0224(2) Uani d . 1 . .
    C C16 0.97928(13) -0.22551(12) 0.29611(5) 0.0236(3) Uani d . 1 . .
    H H16 0.9686 -0.2036 0.3390 0.028 Uiso calc R 1 . .
    C C17 1.06997(13) -0.33503(12) 0.28015(5) 0.0243(3) Uani d . 1 . .
    H H17 1.1212 -0.3876 0.3118 0.029 Uiso calc R 1 . .
    C C18 1.08652(13) -0.36866(11) 0.21741(5) 0.0224(2) Uani d . 1 . .
    C C19 1.01334(13) -0.28976(12) 0.17146(5) 0.0251(3) Uani d . 1 . .
    H H19 1.0255 -0.3107 0.1286 0.030 Uiso calc R 1 . .
    C C20 0.92206(13) -0.17982(12) 0.18864(5) 0.0249(3) Uani d . 1 . .
    H H20 0.8717 -0.1265 0.1570 0.030 Uiso calc R 1 . .
    C C21 1.18686(15) -0.52057(13) 0.14183(5) 0.0324(3) Uani d . 1 . .
    H H21A 1.0798 -0.5359 0.1241 0.039 Uiso calc R 1 . .
    H H21B 1.2489 -0.6038 0.1393 0.039 Uiso calc R 1 . .
    H H21C 1.2391 -0.4493 0.1183 0.039 Uiso calc R 1 . .
loop_
    _atom_site_aniso_label
    _atom_site_aniso_U_11
    _atom_site_aniso_U_22
    _atom_site_aniso_U_33
    _atom_site_aniso_U_12
    _atom_site_aniso_U_13
    _atom_site_aniso_U_23
    O1 0.0372(5) 0.0225(5) 0.0387(5) -0.0028(4) 0.0125(4) -0.0013(4)
    O2 0.0361(5) 0.0325(5) 0.0360(5) -0.0066(4) -0.0008(4) -0.0107(4)
    O3 0.0232(4) 0.0286(5) 0.0256(4) 0.0020(3) 0.0020(3) -0.0037(3)
    O4 0.0340(5) 0.0237(5) 0.0280(4) 0.0067(4) 0.0025(3) -0.0041(3)
    N1 0.0242(5) 0.0204(5) 0.0259(5) 0.0032(4) 0.0031(4) -0.0023(4)
    N2 0.0226(5) 0.0181(5) 0.0287(5) 0.0000(4) 0.0040(4) -0.0044(4)
    C1 0.0224(6) 0.0187(6) 0.0322(6) 0.0036(5) 0.0054(5) -0.0008(5)
    C2 0.0213(6) 0.0224(6) 0.0334(6) 0.0026(5) 0.0004(5) -0.0041(5)
    C3 0.0240(6) 0.0204(6) 0.0328(6) -0.0003(5) 0.0053(5) -0.0014(5)
    C4 0.0197(6) 0.0202(6) 0.0305(6) 0.0034(5) 0.0037(4) 0.0000(5)
    C5 0.0354(7) 0.0269(7) 0.0292(6) -0.0024(5) 0.0058(5) -0.0024(5)
    C6 0.0286(6) 0.0266(7) 0.0274(6) 0.0056(5) 0.0003(5) 0.0015(5)
    C7 0.0267(6) 0.0223(6) 0.0197(5) 0.0022(5) 0.0012(4) 0.0043(4)
    C8 0.0225(6) 0.0276(7) 0.0229(6) -0.0012(5) -0.0011(4) 0.0016(5)
    C9 0.0285(6) 0.0222(6) 0.0212(6) -0.0012(5) -0.0009(4) -0.0016(4)
    C10 0.0252(6) 0.0232(6) 0.0158(5) 0.0029(5) 0.0022(4) 0.0025(4)
    C11 0.0238(6) 0.0279(7) 0.0233(6) -0.0039(5) 0.0012(4) 0.0000(5)
    C12 0.0317(6) 0.0214(6) 0.0214(5) -0.0007(5) 0.0024(5) -0.0005(5)
    C13 0.0234(6) 0.0330(7) 0.0316(6) 0.0002(5) 0.0049(5) 0.0002(5)
    C14 0.0236(6) 0.0220(6) 0.0334(6) -0.0016(5) 0.0003(5) -0.0049(5)
    C15 0.0196(6) 0.0174(6) 0.0303(6) -0.0033(4) 0.0022(4) -0.0034(5)
    C16 0.0257(6) 0.0228(6) 0.0225(5) -0.0043(5) 0.0036(4) -0.0023(5)
    C17 0.0264(6) 0.0226(6) 0.0237(6) -0.0017(5) -0.0008(4) 0.0015(5)
    C18 0.0223(6) 0.0173(6) 0.0277(6) -0.0022(5) 0.0027(4) -0.0023(5)
    C19 0.0301(6) 0.0234(6) 0.0217(6) -0.0025(5) 0.0010(4) -0.0031(5)
    C20 0.0278(6) 0.0209(6) 0.0260(6) -0.0004(5) -0.0029(4) 0.0016(5)
    C21 0.0394(7) 0.0273(7) 0.0309(7) 0.0042(6) 0.0067(5) -0.0069(5)
_geom_special_details
;
All e.s.d.'s (except the e.s.d. in the dihedral angle between two l.s. planes)
are estimated using the full covariance matrix. The cell e.s.d.'s are taken
into account individually in the estimation of e.s.d.'s in distances, angles
and torsion angles; correlations between e.s.d.'s in cell parameters are only
used when they are defined by crystal symmetry. An approximate (isotropic)
treatment of cell e.s.d.'s is used for estimating e.s.d.'s involving l.s.
planes.
;
loop_
    _geom_bond_atom_site_label_1
    _geom_bond_atom_site_label_2
    _geom_bond_site_symmetry_2
    _geom_bond_distance
    _geom_bond_publ_flag
    O1 C1 . 1.2220(13) ?
    O2 C2 . 1.2276(14) ?
    O3 C10 . 1.3677(13) ?
    O3 C13 . 1.4288(13) ?
    O4 C18 . 1.3723(13) ?
    O4 C21 . 1.4292(14) ?
    N1 C1 . 1.3848(15) ?
    N1 C2 . 1.4070(15) ?
    N1 C6 . 1.4853(14) ?
    N2 C4 . 1.3838(14) ?
    N2 C1 . 1.3904(14) ?
    N2 C14 . 1.4803(14) ?
    C2 C3 . 1.4290(15) ?
    C3 C4 . 1.3444(16) ?
    C3 H3 . 0.9500 ?
    C4 C5 . 1.4914(15) ?
    C5 H5A . 0.9800 ?
    C5 H5B . 0.9800 ?
    C5 H5C . 0.9800 ?
    C6 C7 . 1.5108(15) ?
    C6 H6A . 0.9900 ?
    C6 H6B . 0.9900 ?
    C7 C12 . 1.3850(15) ?
    C7 C8 . 1.3946(16) ?
    C8 C9 . 1.3814(15) ?
    C8 H8 . 0.9500 ?
    C9 C10 . 1.3922(15) ?
    C9 H9 . 0.9500 ?
    C10 C11 . 1.3886(16) ?
    C11 C12 . 1.3929(15) ?
    C11 H11 . 0.9500 ?
    C12 H12 . 0.9500 ?
    C13 H13A . 0.9800 ?
    C13 H13B . 0.9800 ?
    C13 H13C . 0.9800 ?
    C14 C15 . 1.5142(15) ?
    C14 H14A . 0.9900 ?
    C14 H14B . 0.9900 ?
    C15 C20 . 1.3850(15) ?
    C15 C16 . 1.3954(16) ?
    C16 C17 . 1.3770(16) ?
    C16 H16 . 0.9500 ?
    C17 C18 . 1.3949(15) ?
    C17 H17 . 0.9500 ?
    C18 C19 . 1.3879(16) ?
    C19 C20 . 1.3901(16) ?
    C19 H19 . 0.9500 ?
    C20 H20 . 0.9500 ?
    C21 H21A . 0.9800 ?
    C21 H21B . 0.9800 ?
    C21 H21C . 0.9800 ?
loop_
    _geom_angle_atom_site_label_1
    _geom_angle_atom_site_label_2
    _geom_angle_atom_site_label_3
    _geom_angle_site_symmetry_1
    _geom_angle_site_symmetry_3
    _geom_angle
    _geom_angle_publ_flag
    C10 O3 C13 . . 116.79(9) ?
    C18 O4 C21 . . 116.59(9) ?
    C1 N1 C2 . . 124.87(9) ?
    C1 N1 C6 . . 117.30(9) ?
    C2 N1 C6 . . 117.78(9) ?
    C4 N2 C1 . . 121.75(9) ?
    C4 N2 C14 . . 121.65(9) ?
    C1 N2 C14 . . 116.56(9) ?
    O1 C1 N1 . . 122.15(11) ?
    O1 C1 N2 . . 121.67(10) ?
    N1 C1 N2 . . 116.18(10) ?
    O2 C2 N1 . . 119.80(10) ?
    O2 C2 C3 . . 125.52(11) ?
    N1 C2 C3 . . 114.68(10) ?
    C4 C3 C2 . . 121.90(11) ?
    C4 C3 H3 . . 119.0 ?
    C2 C3 H3 . . 119.0 ?
    C3 C4 N2 . . 120.60(10) ?
    C3 C4 C5 . . 121.37(11) ?
    N2 C4 C5 . . 118.03(10) ?
    C4 C5 H5A . . 109.5 ?
    C4 C5 H5B . . 109.5 ?
    H5A C5 H5B . . 109.5 ?
    C4 C5 H5C . . 109.5 ?
    H5A C5 H5C . . 109.5 ?
    H5B C5 H5C . . 109.5 ?
    N1 C6 C7 . . 114.63(9) ?
    N1 C6 H6A . . 108.6 ?
    C7 C6 H6A . . 108.6 ?
    N1 C6 H6B . . 108.6 ?
    C7 C6 H6B . . 108.6 ?
    H6A C6 H6B . . 107.6 ?
    C12 C7 C8 . . 118.64(10) ?
    C12 C7 C6 . . 120.28(11) ?
    C8 C7 C6 . . 121.04(10) ?
    C9 C8 C7 . . 120.71(11) ?
    C9 C8 H8 . . 119.6 ?
    C7 C8 H8 . . 119.6 ?
    C8 C9 C10 . . 120.06(11) ?
    C8 C9 H9 . . 120.0 ?
    C10 C9 H9 . . 120.0 ?
    O3 C10 C11 . . 124.45(10) ?
    O3 C10 C9 . . 115.51(10) ?
    C11 C10 C9 . . 120.04(10) ?
    C10 C11 C12 . . 119.15(11) ?
    C10 C11 H11 . . 120.4 ?
    C12 C11 H11 . . 120.4 ?
    C7 C12 C11 . . 121.40(11) ?
    C7 C12 H12 . . 119.3 ?
    C11 C12 H12 . . 119.3 ?
    O3 C13 H13A . . 109.5 ?
    O3 C13 H13B . . 109.5 ?
    H13A C13 H13B . . 109.5 ?
    O3 C13 H13C . . 109.5 ?
    H13A C13 H13C . . 109.5 ?
    H13B C13 H13C . . 109.5 ?
    N2 C14 C15 . . 114.07(9) ?
    N2 C14 H14A . . 108.7 ?
    C15 C14 H14A . . 108.7 ?
    N2 C14 H14B . . 108.7 ?
    C15 C14 H14B . . 108.7 ?
    H14A C14 H14B . . 107.6 ?
    C20 C15 C16 . . 117.80(10) ?
    C20 C15 C14 . . 120.46(10) ?
    C16 C15 C14 . . 121.70(10) ?
    C17 C16 C15 . . 121.49(10) ?
    C17 C16 H16 . . 119.3 ?
    C15 C16 H16 . . 119.3 ?
    C16 C17 C18 . . 119.94(10) ?
    C16 C17 H17 . . 120.0 ?
    C18 C17 H17 . . 120.0 ?
    O4 C18 C19 . . 124.37(10) ?
    O4 C18 C17 . . 116.09(10) ?
    C19 C18 C17 . . 119.54(10) ?
    C18 C19 C20 . . 119.54(10) ?
    C18 C19 H19 . . 120.2 ?
    C20 C19 H19 . . 120.2 ?
    C15 C20 C19 . . 121.68(10) ?
    C15 C20 H20 . . 119.2 ?
    C19 C20 H20 . . 119.2 ?
    O4 C21 H21A . . 109.5 ?
    O4 C21 H21B . . 109.5 ?
    H21A C21 H21B . . 109.5 ?
    O4 C21 H21C . . 109.5 ?
    H21A C21 H21C . . 109.5 ?
    H21B C21 H21C . . 109.5 ?
loop_
    _geom_torsion_atom_site_label_1
    _geom_torsion_atom_site_label_2
    _geom_torsion_atom_site_label_3
    _geom_torsion_atom_site_label_4
    _geom_torsion_site_symmetry_1
    _geom_torsion_site_symmetry_2
    _geom_torsion_site_symmetry_3
    _geom_torsion_site_symmetry_4
    _geom_torsion
    _geom_torsion_publ_flag
    C2 N1 C1 O1 . . . . 179.48(10) ?
    C6 N1 C1 O1 . . . . 2.11(16) ?
    C2 N1 C1 N2 . . . . -0.05(15) ?
    C6 N1 C1 N2 . . . . -177.43(9) ?
    C4 N2 C1 O1 . . . . -178.01(10) ?
    C14 N2 C1 O1 . . . . 4.12(15) ?
    C4 N2 C1 N1 . . . . 1.53(15) ?
    C14 N2 C1 N1 . . . . -176.34(9) ?
    C1 N1 C2 O2 . . . . 179.50(10) ?
    C6 N1 C2 O2 . . . . -3.13(15) ?
    C1 N1 C2 C3 . . . . -1.11(15) ?
    C6 N1 C2 C3 . . . . 176.25(9) ?
    O2 C2 C3 C4 . . . . -179.76(12) ?
    N1 C2 C3 C4 . . . . 0.89(16) ?
    C2 C3 C4 N2 . . . . 0.48(17) ?
    C2 C3 C4 C5 . . . . -179.79(10) ?
    C1 N2 C4 C3 . . . . -1.78(16) ?
    C14 N2 C4 C3 . . . . 175.98(10) ?
    C1 N2 C4 C5 . . . . 178.48(10) ?
    C14 N2 C4 C5 . . . . -3.75(15) ?
    C1 N1 C6 C7 . . . . -95.32(12) ?
    C2 N1 C6 C7 . . . . 87.11(12) ?
    N1 C6 C7 C12 . . . . 78.75(13) ?
    N1 C6 C7 C8 . . . . -103.65(12) ?
    C12 C7 C8 C9 . . . . 0.27(16) ?
    C6 C7 C8 C9 . . . . -177.37(10) ?
    C7 C8 C9 C10 . . . . -0.49(16) ?
    C13 O3 C10 C11 . . . . -1.51(15) ?
    C13 O3 C10 C9 . . . . 178.71(9) ?
    C8 C9 C10 O3 . . . . 179.95(9) ?
    C8 C9 C10 C11 . . . . 0.15(16) ?
    O3 C10 C11 C12 . . . . -179.39(10) ?
    C9 C10 C11 C12 . . . . 0.38(16) ?
    C8 C7 C12 C11 . . . . 0.28(16) ?
    C6 C7 C12 C11 . . . . 177.94(10) ?
    C10 C11 C12 C7 . . . . -0.60(16) ?
    C4 N2 C14 C15 . . . . 84.38(13) ?
    C1 N2 C14 C15 . . . . -97.75(11) ?
    N2 C14 C15 C20 . . . . -126.06(11) ?
    N2 C14 C15 C16 . . . . 56.27(14) ?
    C20 C15 C16 C17 . . . . -0.72(16) ?
    C14 C15 C16 C17 . . . . 177.00(10) ?
    C15 C16 C17 C18 . . . . -0.11(16) ?
    C21 O4 C18 C19 . . . . -3.25(15) ?
    C21 O4 C18 C17 . . . . 176.61(10) ?
    C16 C17 C18 O4 . . . . -178.78(9) ?
    C16 C17 C18 C19 . . . . 1.09(16) ?
    O4 C18 C19 C20 . . . . 178.63(10) ?
    C17 C18 C19 C20 . . . . -1.22(16) ?
    C16 C15 C20 C19 . . . . 0.58(16) ?
    C14 C15 C20 C19 . . . . -177.17(10) ?
    C18 C19 C20 C15 . . . . 0.38(17) ?
loop_
    _geom_hbond_atom_site_label_D
    _geom_hbond_atom_site_label_H
    _geom_hbond_atom_site_label_A
    _geom_hbond_site_symmetry_A
    _geom_hbond_distance_DH
    _geom_hbond_distance_HA
    _geom_hbond_distance_DA
    _geom_hbond_angle_DHA
    C20 H20 O3 4_665 0.95 2.51 3.3627(14) 150.1
