# Supplementary material for: 1,3-Bis(4-meth­oxy­benz­yl)-6-methyl­pyrimidine-2,4(1H,3H)-dione
Source: Acta Crystallogr Sect E Struct Rep Online. 2010 Jun 30;66(Pt 7):o1858. doi: 10.1107/S1600536810024815 (PMC3006881; doi:10.1107/S1600536810024815)
Supplement: Supplementary file 2 [file e-66-o1858-Isup2.hkl]

# 
# h,k,l, Fc-squared, Fo-squared, sigma(Fo-squared) and status flag 
# 
data_I
_shelx_title '  _m100516a' 
_shelx_refln_list_code          4 
_shelx_F_calc_maximum      178.24 
_exptl_crystal_F_000       776.00 
_reflns_d_resolution_high  0.7598 
 
loop_ 
 _symmetry_equiv_pos_as_xyz 
 'x, y, z' 
 '-x+1/2, y+1/2, -z+1/2' 
 '-x, -y, -z' 
 'x-1/2, -y-1/2, z-1/2' 
 
_cell_length_a     8.4133 
_cell_length_b     9.9290 
_cell_length_c    21.4070 
_cell_angle_alpha  90.000 
_cell_angle_beta   91.614 
_cell_angle_gamma  90.000 
 
_shelx_F_squared_multiplier     1.000 
 
loop_ 
 _refln_index_h 
 _refln_index_k 
 _refln_index_l 
 _refln_F_squared_calc 
 _refln_F_squared_meas 
 _refln_F_squared_sigma 
 _refln_observed_status 
   2   0   0     7829.94     8470.25    128.16 o 
   4   0   0      409.48      396.50      9.14 o 
   6   0   0       65.41       49.85      5.32 o 
   8   0   0      359.81      346.04     17.97 o 
  10   0   0      276.80      302.37     13.87 o 
   1   1   0     3164.20     3310.77     28.57 o 
   2   1   0      387.00      338.83      6.89 o 
   3   1   0      204.18      200.21      3.60 o 
   4   1   0       13.05       15.51      2.15 o 
   5   1   0      448.91      445.16      9.21 o 
   6   1   0       58.34       60.60      3.94 o 
   7   1   0      484.01      479.20     15.46 o 
   8   1   0        0.49        2.26      3.00 o 
   9   1   0      213.20      225.98      9.88 o 
  10   1   0       16.67       14.67      8.13 o 
  11   1   0       15.61       16.24     11.71 o 
   0   2   0     2920.54     3115.11     17.92 o 
   1   2   0      534.48      462.93      5.39 o 
   2   2   0    31769.99    34195.82    680.60 o 
   3   2   0     1392.52     1404.83     11.46 o 
   4   2   0     4392.09     5054.35     47.58 o 
   5   2   0        4.70        8.62      2.60 o 
   6   2   0       71.95       68.87      4.54 o 
   7   2   0       35.39       25.85      4.50 o 
   8   2   0      138.46      157.02      7.72 o 
   9   2   0      181.33      168.05     10.81 o 
  10   2   0       21.73       19.70      8.76 o 
   1   3   0      202.27      199.80      4.68 o 
   2   3   0     1233.71     1224.80     22.30 o 
   3   3   0      282.03      308.80      5.93 o 
   4   3   0      310.21      313.98      7.57 o 
   5   3   0        0.19        0.86      0.87 o 
   6   3   0      841.01      809.30     29.20 o 
   7   3   0      254.15      250.78     11.90 o 
   8   3   0        7.39       10.69      4.80 o 
   9   3   0       39.47       41.11     18.32 o 
  10   3   0        2.95        3.11      3.04 o 
   0   4   0      177.76      156.09      5.27 o 
   1   4   0       12.43       19.65      3.37 o 
   2   4   0      951.91      993.29      9.51 o 
   3   4   0      623.40      673.84     12.35 o 
   4   4   0     2406.01     2517.44     27.27 o 
   5   4   0      416.53      404.55      9.27 o 
   6   4   0     1543.22     1511.11     72.09 o 
   7   4   0       89.62      101.76      5.93 o 
   8   4   0        8.84        8.95      5.12 o 
   9   4   0        0.91        4.00      3.51 o 
  10   4   0       19.12       23.25     12.11 o 
   1   5   0      368.72      370.09      8.94 o 
   2   5   0      155.66      152.15      4.72 o 
   3   5   0      381.82      408.08      7.47 o 
   4   5   0        0.00        1.34      1.09 o 
   5   5   0        0.43        3.37      1.56 o 
   6   5   0      770.18      746.15     18.34 o 
   7   5   0      699.19      702.06     24.35 o 
   8   5   0       33.05       30.41     13.96 o 
   9   5   0        4.50        5.14      3.28 o 
  10   5   0        0.00        2.60      3.33 o 
   0   6   0     1594.48     1589.66     79.86 o 
   1   6   0        2.33        1.74      0.86 o 
   2   6   0      104.76       97.72      4.04 o 
   3   6   0      519.61      521.55      8.14 o 
   4   6   0        5.89        5.09      2.05 o 
   5   6   0      243.76      248.48     12.13 o 
   6   6   0      734.13      739.58     21.39 o 
   7   6   0      161.07      151.50     11.28 o 
   8   6   0      574.41      561.53     25.72 o 
   9   6   0       19.95       18.76     10.56 o 
   1   7   0       58.96       55.98      3.59 o 
   2   7   0       52.13       51.75      3.95 o 
   3   7   0     1528.94     1542.74     27.23 o 
   4   7   0       23.79       21.39      6.99 o 
   5   7   0       94.53       91.51      7.34 o 
   6   7   0       11.25        4.08      4.71 o 
   7   7   0       22.40       27.48      9.53 o 
   8   7   0      205.00      182.48     14.49 o 
   9   7   0      113.33      125.74     14.28 o 
   0   8   0       10.20       17.55     12.27 o 
   1   8   0      495.82      484.56     16.38 o 
   2   8   0       19.75       15.45      2.48 o 
   3   8   0      942.55     1003.30     22.79 o 
   4   8   0      640.12      689.77     21.42 o 
   5   8   0       79.93       81.30     11.31 o 
   6   8   0        3.66        4.73      3.54 o 
   7   8   0       84.56       76.25     14.72 o 
   8   8   0        9.87       22.20     14.29 o 
   1   9   0     1137.41     1126.07     28.12 o 
   2   9   0        0.30        3.75      2.71 o 
   3   9   0        2.72        5.39      2.97 o 
   4   9   0        5.66        4.48      3.06 o 
   5   9   0        9.19        9.49      5.31 o 
   6   9   0       33.25       32.51     14.51 o 
   7   9   0       73.90       69.11     14.18 o 
   8   9   0        6.81        4.08      7.85 o 
   0  10   0     1028.17     1009.68     33.50 o 
   1  10   0      190.79      182.94     13.16 o 
   2  10   0      119.38      116.12      8.40 o 
   3  10   0      176.03      164.84     10.45 o 
   4  10   0       33.62       40.95     14.93 o 
   5  10   0       31.55       23.90      9.22 o 
   6  10   0      129.77      166.37     12.47 o 
   7  10   0        8.37        4.36      3.81 o 
   1  11   0      101.15      104.12     12.07 o 
   2  11   0      261.26      228.18     32.23 o 
   3  11   0      217.99      220.56     13.34 o 
   4  11   0       10.82       10.75      6.56 o 
   5  11   0       18.15       11.21      6.63 o 
   0  12   0       99.71       85.64     47.33 o 
   1  12   0      151.01      150.47     11.42 o 
   2  12   0       82.30       78.14     27.64 o 
   3  12   0       13.44       10.06      9.17 o 
   4  12   0      110.94      163.58     13.92 o 
   1  13   0        3.91        3.54      6.65 o 
 -11   0   1        0.09        2.01      8.25 o 
  -9   0   1      173.74      194.47     12.53 o 
  -7   0   1     2646.08     2699.65     94.05 o 
  -5   0   1       72.93       85.51      5.78 o 
  -3   0   1       17.85       18.02      2.48 o 
  -1   0   1     2575.49     2671.52     18.30 o 
   1   0   1     1787.45     1814.34     35.42 o 
   3   0   1      192.89      193.20      4.97 o 
   5   0   1       66.26       76.75      7.61 o 
   7   0   1       65.82       66.96      7.52 o 
   9   0   1        3.87        7.37      3.96 o 
  11   0   1      422.93      513.82     37.45 o 
 -11   1   1        3.81        4.78      3.75 o 
 -10   1   1        3.11        6.10      3.98 o 
  -9   1   1       59.76       56.32      6.97 o 
  -8   1   1      105.51       99.20      5.66 o 
  -7   1   1     2170.97     2276.55     35.41 o 
  -6   1   1        3.41        3.39      2.00 o 
  -5   1   1      690.98      653.90      9.20 o 
  -4   1   1       23.68       15.30      3.09 o 
  -3   1   1      285.37      296.58      4.59 o 
  -2   1   1    12136.70    13285.03    127.19 o 
  -1   1   1      940.58      924.46     13.33 o 
   0   1   1       67.87       67.75      1.22 o 
   1   1   1     3704.92     3820.57     21.81 o 
   2   1   1    24487.17    26957.37    578.27 o 
   3   1   1      419.81      393.96      6.41 o 
   4   1   1       36.74       41.05      1.82 o 
   5   1   1        1.18        1.24      1.12 o 
   6   1   1      198.35      194.60      7.73 o 
   7   1   1       23.07       24.50      7.52 o 
   8   1   1        7.96       10.86      4.04 o 
   9   1   1      111.91      115.68      6.99 o 
  10   1   1        2.08        5.23      3.85 o 
  11   1   1      174.51      179.97     15.10 o 
 -10   2   1        9.27       13.20      5.54 o 
  -9   2   1       45.78       48.31      9.35 o 
  -8   2   1        8.74       11.95      4.62 o 
  -7   2   1      129.11      122.56      7.60 o 
  -6   2   1        7.85        6.14      1.61 o 
  -5   2   1       52.86       49.22      3.40 o 
  -4   2   1      824.39      776.47     11.04 o 
  -3   2   1        2.82        4.60      0.98 o 
  -2   2   1      446.48      421.89      6.00 o 
  -1   2   1       27.98       26.35      1.27 o 
   0   2   1     7173.17     7670.64     78.63 o 
   1   2   1     1027.27     1064.12     12.18 o 
   2   2   1     4963.42     5200.40     99.36 o 
   3   2   1      282.59      314.58      3.76 o 
   4   2   1       53.15       47.37      2.40 o 
   5   2   1       26.67       23.22      2.41 o 
   6   2   1      143.44      134.70      5.15 o 
   7   2   1      159.60      171.48      9.34 o 
   8   2   1      196.84      185.61      7.08 o 
   9   2   1       25.38       25.49      4.83 o 
  10   2   1       38.90       38.57     16.47 o 
 -10   3   1        6.72        6.28      4.53 o 
  -9   3   1      105.97      101.81     10.28 o 
  -8   3   1       36.36       30.07      4.58 o 
  -7   3   1        2.18        2.90      3.06 o 
  -6   3   1       46.57       40.52      2.81 o 
  -5   3   1        4.80        4.15      1.30 o 
  -4   3   1     2207.53     2260.31     28.58 o 
  -3   3   1     1555.96     1794.91     21.54 o 
  -2   3   1     3998.85     4456.22     65.58 o 
  -1   3   1      734.99      735.01      6.05 o 
   0   3   1     1281.35     1235.92     10.40 o 
   1   3   1        6.27        6.76      1.52 o 
   2   3   1       17.13       20.79      1.86 o 
   3   3   1      540.09      552.36      6.01 o 
   4   3   1    15474.86    17746.51    226.02 o 
   5   3   1      773.94      804.96     13.37 o 
   6   3   1      336.49      304.43      7.23 o 
   7   3   1     1309.96     1326.66     24.75 o 
   8   3   1       71.58       68.12      7.69 o 
   9   3   1       33.75       26.67     11.51 o 
  10   3   1       24.68       21.52      8.46 o 
 -10   4   1       15.03       15.81      9.86 o 
  -9   4   1        0.68        4.42      3.18 o 
  -8   4   1        0.64        0.19      5.04 o 
  -7   4   1      128.29      109.11      4.94 o 
  -6   4   1       76.62       68.43      4.71 o 
  -5   4   1      498.43      530.25     10.88 o 
  -4   4   1      227.94      226.84      7.16 o 
  -3   4   1       86.63       78.07      3.51 o 
  -2   4   1       41.19       39.74      2.46 o 
  -1   4   1      682.28      632.17      5.47 o 
   0   4   1      103.94       89.29      2.46 o 
   1   4   1      118.64      115.44      2.94 o 
   2   4   1      215.66      233.35      3.19 o 
   3   4   1      519.31      509.36      9.87 o 
   4   4   1     4129.88     4429.05     63.52 o 
   5   4   1       24.13       24.20      4.76 o 
   6   4   1       32.21       21.94      2.85 o 
   7   4   1      492.28      498.07     17.50 o 
   8   4   1      195.16      205.43     12.92 o 
   9   4   1       28.08       23.50     13.82 o 
  10   4   1       11.33       12.47      5.46 o 
 -10   5   1        4.76        3.01      4.48 o 
  -9   5   1        1.48        5.49      4.22 o 
  -8   5   1      155.58      115.20     11.26 o 
  -7   5   1       60.02       58.44     16.81 o 
  -6   5   1      906.18      888.60     19.61 o 
  -5   5   1      496.28      475.01      9.73 o 
  -4   5   1       40.45       36.40      2.35 o 
  -3   5   1        5.62        4.08      1.19 o 
  -2   5   1       66.30       71.00      3.22 o 
  -1   5   1     1594.44     1701.75     26.68 o 
   0   5   1     3110.30     3275.96     41.48 o 
   1   5   1       22.53       18.31      2.54 o 
   2   5   1     1436.94     1434.28     25.63 o 
   3   5   1     1034.00      992.65     22.26 o 
   4   5   1       67.27       55.62      3.40 o 
   5   5   1     1667.78     1718.18     15.06 o 
   6   5   1     1049.93     1097.59     34.22 o 
   7   5   1       94.43      107.99      7.21 o 
   8   5   1       11.50        8.88      6.16 o 
   9   5   1       13.43       20.86      9.27 o 
  10   5   1        4.41        4.70      5.59 o 
  -9   6   1        8.50        9.33      6.31 o 
  -8   6   1       41.89       48.31     21.02 o 
  -7   6   1       85.41       82.88     15.01 o 
  -6   6   1       49.08       56.13     15.05 o 
  -5   6   1       46.50       47.62      2.77 o 
  -4   6   1      223.35      204.16      6.09 o 
  -3   6   1        1.42        2.36      0.83 o 
  -2   6   1      387.45      369.53      7.43 o 
  -1   6   1        0.75       -0.17      2.33 o 
   0   6   1      100.17      107.26      5.85 o 
   1   6   1      597.51      596.61     13.52 o 
   2   6   1      121.58      121.31      4.88 o 
   3   6   1       13.38       11.34      3.67 o 
   4   6   1      521.96      526.57     13.78 o 
   5   6   1      793.61      773.23     20.17 o 
   6   6   1       58.51       57.76      5.06 o 
   7   6   1       76.23       73.99     10.64 o 
   8   6   1      252.64      238.88     16.74 o 
   9   6   1        7.23       14.67      7.35 o 
  -9   7   1       26.22       14.67     11.13 o 
  -8   7   1      305.77      297.63     20.87 o 
  -7   7   1       35.61       30.49     11.37 o 
  -6   7   1       11.20       16.12      6.72 o 
  -5   7   1      141.07      124.41     10.55 o 
  -4   7   1      523.38      527.15     16.90 o 
  -3   7   1       81.49       83.92      3.62 o 
  -2   7   1      128.20      122.47      5.20 o 
  -1   7   1        4.11        6.10      2.54 o 
   0   7   1       36.09       47.12      5.04 o 
   1   7   1        1.17        0.13      1.81 o 
   2   7   1      153.04      150.91      5.60 o 
   3   7   1      716.29      737.02     19.85 o 
   4   7   1      639.48      654.40     18.52 o 
   5   7   1        6.46        8.73      3.81 o 
   6   7   1       42.19       52.92     12.72 o 
   7   7   1      153.39      155.00     12.37 o 
   8   7   1      176.80      179.98     16.81 o 
   9   7   1        2.75        6.24      5.08 o 
  -8   8   1        0.24        1.75      3.54 o 
  -7   8   1       60.05       59.92     24.80 o 
  -6   8   1      242.26      248.07     13.84 o 
  -5   8   1       32.14       38.22     13.85 o 
  -4   8   1       94.18      101.41      8.55 o 
  -3   8   1      528.32      506.61     11.40 o 
  -2   8   1      566.35      529.39     13.75 o 
  -1   8   1      220.28      223.17     11.07 o 
   0   8   1       12.08       15.98      7.71 o 
   1   8   1      612.44      603.44     25.38 o 
   2   8   1      449.91      432.61     11.43 o 
   3   8   1      190.20      181.62     10.96 o 
   4   8   1      755.97      776.60     23.43 o 
   5   8   1      118.97      120.88      6.85 o 
   6   8   1        1.78        3.05      3.39 o 
   7   8   1        3.02        4.79      3.37 o 
   8   8   1        1.54        0.28      4.73 o 
  -8   9   1       60.39       75.02     13.24 o 
  -7   9   1       71.21       94.84     14.87 o 
  -6   9   1        4.80       13.87      5.98 o 
  -5   9   1       32.41       30.67     13.41 o 
  -4   9   1        0.74        2.16      1.58 o 
  -3   9   1      626.01      618.35     14.02 o 
  -2   9   1      436.77      441.57     18.51 o 
  -1   9   1        3.87        2.68      2.50 o 
   0   9   1       21.91       22.42      9.86 o 
   1   9   1      235.87      207.88     25.24 o 
   2   9   1      127.73      126.16     11.34 o 
   3   9   1      162.10      150.27      9.20 o 
   4   9   1      194.61      200.91     10.54 o 
   5   9   1        1.32        5.08      4.61 o 
   6   9   1       31.47       35.88     18.65 o 
   7   9   1       16.17       12.07      5.99 o 
  -7  10   1       42.51       44.32     28.96 o 
  -6  10   1       80.76       78.95     12.86 o 
  -5  10   1      144.96      136.97     13.04 o 
  -4  10   1      181.65      203.51     12.16 o 
  -3  10   1       34.09       32.06      5.43 o 
  -2  10   1       66.87       64.51      9.08 o 
  -1  10   1      327.24      325.66     20.01 o 
   0  10   1      845.57      827.84     22.83 o 
   1  10   1        1.80        3.27      5.17 o 
   2  10   1      106.16      107.27      7.54 o 
   3  10   1      103.96       91.48      8.33 o 
   4  10   1        9.06        6.83      4.37 o 
   5  10   1       29.52       36.32     13.82 o 
   6  10   1       47.13       32.83     17.56 o 
   7  10   1       11.94       11.76     10.62 o 
  -5  11   1       27.19       27.95     11.88 o 
  -4  11   1        4.56        3.41      5.41 o 
  -3  11   1       18.03       19.53      8.22 o 
  -2  11   1       37.50       30.38     11.44 o 
  -1  11   1        2.42        4.06      2.50 o 
   0  11   1        0.00        1.85      4.11 o 
   1  11   1      802.31      803.07     25.76 o 
   2  11   1      368.25      350.63     20.46 o 
   3  11   1       53.84       46.87      7.54 o 
   4  11   1        2.25        6.05      2.87 o 
   5  11   1       48.61       57.00     23.26 o 
  -4  12   1      229.62      278.90     16.59 o 
  -3  12   1      236.99      244.74     17.45 o 
  -2  12   1      412.43      451.76     28.15 o 
  -1  12   1        0.14        0.59      3.57 o 
   0  12   1        2.09        1.35      2.72 o 
   1  12   1        6.70        6.22      6.31 o 
   2  12   1       23.92       21.59     16.78 o 
   3  12   1       23.09       22.45     11.66 o 
   4  12   1       40.81       30.55     12.50 o 
   0  13   1        2.90        2.75      4.58 o 
 -10   0   2       29.20       27.26     22.22 o 
  -8   0   2      322.15      324.25     16.41 o 
  -6   0   2      119.90      110.07      8.50 o 
  -4   0   2     2900.71     2840.46     54.18 o 
  -2   0   2       35.21       47.40      1.76 o 
   0   0   2      586.63      567.95      7.90 o 
   2   0   2    13617.01    14620.58    143.93 o 
   4   0   2     3033.53     3188.89     45.96 o 
   6   0   2      526.18      521.65     18.08 o 
   8   0   2      366.58      349.71     17.16 o 
  10   0   2       24.11       21.28     11.97 o 
 -11   1   2        5.86        4.44      3.64 o 
 -10   1   2       26.51       27.44     17.81 o 
  -9   1   2        0.13        1.01      1.85 o 
  -8   1   2        0.25        1.40      1.80 o 
  -7   1   2       73.34       65.30      5.72 o 
  -6   1   2       37.73       27.29      3.65 o 
  -5   1   2       24.48       23.39      3.89 o 
  -4   1   2       91.21       78.65      2.21 o 
  -3   1   2       19.23       21.54      1.25 o 
  -2   1   2     4923.77     5459.46     29.20 o 
  -1   1   2      432.50      500.28      4.51 o 
   0   1   2     2193.68     2405.25     23.88 o 
   1   1   2      176.42      221.09      3.82 o 
   2   1   2     5044.83     5487.74     65.11 o 
   3   1   2      740.91      687.10     11.66 o 
   4   1   2       56.39       62.77      2.46 o 
   5   1   2      218.79      205.89      6.10 o 
   6   1   2        3.70        5.23      2.15 o 
   7   1   2      125.01      131.16      7.80 o 
   8   1   2       80.45       77.69      6.60 o 
   9   1   2      220.39      249.02     11.03 o 
  10   1   2       60.33       57.22      8.74 o 
 -10   2   2        6.41        7.36      7.50 o 
  -9   2   2      346.20      384.33     16.94 o 
  -8   2   2       34.62       35.23      4.41 o 
  -7   2   2       46.63       37.46      7.50 o 
  -6   2   2      320.79      281.76      7.32 o 
  -5   2   2     1178.55     1187.35     20.88 o 
  -4   2   2      833.49      938.25     13.33 o 
  -3   2   2    10467.84    11914.76    117.57 o 
  -2   2   2    14109.29    14974.59    387.15 o 
  -1   2   2     6298.29     6789.15     33.26 o 
   0   2   2      457.38      466.21      4.27 o 
   1   2   2     1267.22     1269.36     19.51 o 
   2   2   2      487.05      522.17      4.51 o 
   3   2   2      719.00      735.25      8.97 o 
   4   2   2     1085.41      989.30     28.66 o 
   5   2   2       11.55       14.20      3.80 o 
   6   2   2      157.68      160.29      5.92 o 
   7   2   2     1016.22     1036.30     34.66 o 
   8   2   2        0.26        3.41      2.33 o 
   9   2   2      444.77      461.36     14.90 o 
  10   2   2        2.04        3.70      3.50 o 
 -10   3   2        7.35        6.14      4.20 o 
  -9   3   2       30.93       35.31     16.76 o 
  -8   3   2        3.87        5.14      3.70 o 
  -7   3   2       97.11       97.55      5.07 o 
  -6   3   2       60.30       59.05      2.68 o 
  -5   3   2       58.92       58.53      2.20 o 
  -4   3   2      546.59      566.20      8.41 o 
  -3   3   2     2508.76     2759.18     33.68 o 
  -2   3   2      785.88      793.79      5.97 o 
  -1   3   2      412.47      415.89      6.99 o 
   0   3   2     2528.23     2691.93     23.78 o 
   1   3   2     2200.52     2234.22     45.45 o 
   2   3   2      508.30      521.78      5.40 o 
   3   3   2      641.55      606.83      6.56 o 
   4   3   2      946.35      943.61     14.88 o 
   5   3   2      178.90      168.20      5.19 o 
   6   3   2      304.74      311.18      8.55 o 
   7   3   2       70.16       58.84      5.88 o 
   8   3   2      344.64      339.43     10.26 o 
   9   3   2       11.63       18.13      8.51 o 
  10   3   2      113.77      116.42      9.47 o 
 -10   4   2       64.66       81.63      9.86 o 
  -9   4   2       27.72       17.90     11.35 o 
  -8   4   2       12.09       23.88     10.95 o 
  -7   4   2        6.17        9.06      3.19 o 
  -6   4   2       63.29       51.20      4.52 o 
  -5   4   2      551.56      528.97     14.88 o 
  -4   4   2      563.08      535.00      6.49 o 
  -3   4   2     3721.39     4242.41     65.69 o 
  -2   4   2      606.73      630.35      6.29 o 
  -1   4   2      849.11      918.98     11.20 o 
   0   4   2     1379.24     1281.46      8.75 o 
   1   4   2        7.82       16.67      3.21 o 
   2   4   2        0.47        2.49      0.77 o 
   3   4   2      181.71      220.34      6.04 o 
   4   4   2       24.98       26.10      3.32 o 
   5   4   2      169.02      166.40      6.40 o 
   6   4   2      900.77      801.05     55.54 o 
   7   4   2     1364.10     1378.66     62.23 o 
   8   4   2        4.69        8.30      3.15 o 
   9   4   2       26.34       22.93      7.85 o 
  10   4   2        0.94        2.29      2.92 o 
 -10   5   2       23.76       20.88     12.68 o 
  -9   5   2        4.21        4.03      4.31 o 
  -8   5   2        1.67        3.16      3.27 o 
  -7   5   2      110.22      112.97     10.21 o 
  -6   5   2       33.41       35.50      2.28 o 
  -5   5   2      549.08      557.46     10.52 o 
  -4   5   2       68.87       64.08      1.80 o 
  -3   5   2      486.81      516.31      7.09 o 
  -2   5   2        0.05        0.82      1.30 o 
  -1   5   2      432.23      475.11     14.37 o 
   0   5   2      789.38      733.71     11.03 o 
   1   5   2      222.46      223.27      6.05 o 
   2   5   2       15.59       14.94      1.48 o 
   3   5   2       26.32       26.71      2.59 o 
   4   5   2     1385.64     1414.68     25.06 o 
   5   5   2      243.67      241.59      7.81 o 
   6   5   2     2055.99     2169.42     42.83 o 
   7   5   2        4.26        8.12      3.28 o 
   8   5   2      461.51      429.94     22.19 o 
   9   5   2       21.39       20.85      9.36 o 
  10   5   2       17.93       17.22     11.82 o 
  -9   6   2      236.89      229.88     12.81 o 
  -8   6   2       20.55       12.36      6.10 o 
  -7   6   2       25.28       21.59      7.28 o 
  -6   6   2        0.12        2.18      4.04 o 
  -5   6   2      139.89      126.93      7.96 o 
  -4   6   2       64.65       68.50      3.18 o 
  -3   6   2      305.68      291.77      7.56 o 
  -2   6   2        0.02        0.54      2.27 o 
  -1   6   2      271.44      284.02      9.53 o 
   0   6   2      663.40      689.09     15.00 o 
   1   6   2       26.31       13.65      4.31 o 
   2   6   2        0.13        1.49      1.03 o 
   3   6   2      706.50      710.28     16.91 o 
   4   6   2       45.05       39.60      4.04 o 
   5   6   2      344.59      368.10     11.27 o 
   6   6   2      100.18      111.91      6.39 o 
   7   6   2       31.97       28.01      7.83 o 
   8   6   2       67.51       65.16     12.89 o 
   9   6   2      131.19      152.66     11.68 o 
  -9   7   2       56.95       37.11     22.37 o 
  -8   7   2      113.66      114.88     10.13 o 
  -7   7   2       20.44       22.10      7.73 o 
  -6   7   2       32.82       33.16     14.21 o 
  -5   7   2      102.34      101.75      5.56 o 
  -4   7   2        4.81        3.93      1.68 o 
  -3   7   2       70.49       62.59      3.11 o 
  -2   7   2       67.04       62.59      5.06 o 
  -1   7   2       30.34       32.71      5.47 o 
   0   7   2        1.07        5.38      3.52 o 
   1   7   2      164.24      177.10      7.51 o 
   2   7   2       42.11       37.80      3.05 o 
   3   7   2        8.02        7.97      3.29 o 
   4   7   2      451.77      427.45     13.10 o 
   5   7   2      339.13      357.22     12.45 o 
   6   7   2       92.68       91.34      6.09 o 
   7   7   2      233.19      257.21     14.85 o 
   8   7   2      369.50      360.07     16.46 o 
   9   7   2       32.46       20.38     15.75 o 
  -8   8   2       58.12       31.89     19.07 o 
  -7   8   2       93.84       91.86     15.15 o 
  -6   8   2       23.09       18.05      8.50 o 
  -5   8   2      118.07      102.00     10.13 o 
  -4   8   2      401.25      402.13     14.27 o 
  -3   8   2      408.19      403.34      9.89 o 
  -2   8   2      150.38      133.81      8.03 o 
  -1   8   2       12.32       26.16      7.42 o 
   0   8   2      106.55       95.48      7.58 o 
   1   8   2      956.61      966.18     29.53 o 
   2   8   2      155.64      159.21      8.24 o 
   3   8   2     1848.35     1870.47     36.58 o 
   4   8   2      564.28      617.18     19.89 o 
   5   8   2       65.48       62.99      6.07 o 
   6   8   2       35.96       34.99     15.63 o 
   7   8   2       13.99       13.90      4.51 o 
   8   8   2      224.48      294.07     15.74 o 
  -8   9   2       13.22       12.64      9.58 o 
  -7   9   2       10.37       11.74      6.48 o 
  -6   9   2        0.66        5.85      4.11 o 
  -5   9   2       14.75       20.60      8.90 o 
  -4   9   2       86.24       84.16     18.94 o 
  -3   9   2        2.97        5.65      2.85 o 
  -2   9   2       16.06       11.62      5.57 o 
  -1   9   2       25.77       25.83     10.32 o 
   0   9   2       40.48       37.08     17.55 o 
   1   9   2      567.82      548.12     19.58 o 
   2   9   2      418.64      399.70     16.34 o 
   3   9   2        4.20        3.20      2.81 o 
   4   9   2      102.72      110.44      6.94 o 
   5   9   2        6.00        7.99      4.57 o 
   6   9   2        0.45        1.99      3.88 o 
   7   9   2        0.37        1.28      4.18 o 
  -7  10   2       24.21       26.02     14.62 o 
  -6  10   2        4.77        5.62      4.95 o 
  -5  10   2       18.40       24.31     10.52 o 
  -4  10   2       43.66       46.61     14.17 o 
  -3  10   2        8.37        9.60      3.56 o 
  -2  10   2       18.86       12.90      7.62 o 
  -1  10   2     1298.01     1256.96     63.42 o 
   0  10   2      107.69      104.52     11.89 o 
   1  10   2       84.15       91.99     10.79 o 
   2  10   2       43.08       45.93      8.06 o 
   3  10   2      358.72      378.46     14.22 o 
   4  10   2       60.83       62.45     19.03 o 
   5  10   2       27.45       24.70      7.31 o 
   6  10   2       91.07       97.34     12.70 o 
   7  10   2       16.94       20.24     15.27 o 
  -5  11   2        9.52       11.13      6.50 o 
  -4  11   2        1.64        1.59      4.91 o 
  -3  11   2       25.97       26.46     10.97 o 
  -2  11   2       97.48       95.72      9.24 o 
  -1  11   2      211.21      214.44     13.64 o 
   0  11   2      143.86      136.09     11.07 o 
   1  11   2       29.89       17.86     11.69 o 
   2  11   2        6.17        3.95      4.69 o 
   3  11   2       56.26       48.60      7.52 o 
   4  11   2        3.51        3.91      3.70 o 
   5  11   2      108.62      125.78      9.95 o 
  -4  12   2       10.53       10.04      6.67 o 
  -3  12   2      433.03      456.52     20.61 o 
  -2  12   2        0.53        7.74      7.09 o 
  -1  12   2       81.79       67.12     14.22 o 
   0  12   2        8.92        6.04      4.97 o 
   1  12   2      107.67      118.41     13.85 o 
   2  12   2       11.50        6.43      6.76 o 
   3  12   2       29.21       17.66      7.97 o 
   4  12   2       21.12       12.65      9.23 o 
   0  13   2       45.53       34.26     20.54 o 
 -11   0   3        3.47        8.42      8.21 o 
  -9   0   3       48.65       41.77      6.60 o 
  -7   0   3     2006.96     2177.98     68.27 o 
  -5   0   3       24.15       35.07      3.72 o 
  -3   0   3      889.78      866.72      6.79 o 
  -1   0   3      138.83      114.16      2.63 o 
   1   0   3     5008.64     5434.95     79.85 o 
   3   0   3     1346.62     1295.42     21.80 o 
   5   0   3      155.65      142.85      8.86 o 
   7   0   3        7.59       12.52      6.12 o 
   9   0   3       27.66       28.67     18.11 o 
 -11   1   3       45.17       30.09     30.88 o 
 -10   1   3       27.65       24.34     11.55 o 
  -9   1   3       47.97       47.41     12.59 o 
  -8   1   3        0.66        2.63      2.14 o 
  -7   1   3       41.78       41.28      5.10 o 
  -6   1   3      654.66      634.01     29.63 o 
  -5   1   3     1689.85     1825.45     28.57 o 
  -4   1   3       92.07       95.48      2.83 o 
  -3   1   3      787.24      827.05      6.63 o 
  -2   1   3     1852.98     1814.52     19.94 o 
  -1   1   3     4695.36     5068.30     22.33 o 
   0   1   3     9302.57     9746.02    153.34 o 
   1   1   3    19299.78    21152.88    165.00 o 
   2   1   3     3781.83     3959.26     56.52 o 
   3   1   3        0.02        0.66      0.89 o 
   4   1   3      314.50      334.90      8.18 o 
   5   1   3      280.44      259.43      8.32 o 
   6   1   3      148.32      141.84      6.84 o 
   7   1   3       67.88       66.72      5.25 o 
   8   1   3       13.91       17.49      6.79 o 
   9   1   3       23.01       19.62      5.83 o 
  10   1   3        5.07        6.36      4.14 o 
 -10   2   3      135.65      148.23     11.21 o 
  -9   2   3        7.78        6.09      3.26 o 
  -8   2   3      131.43      131.62      6.22 o 
  -7   2   3        7.22        7.02      2.58 o 
  -6   2   3       19.58       21.30      2.97 o 
  -5   2   3      505.08      549.04      6.64 o 
  -4   2   3      210.88      209.65      4.37 o 
  -3   2   3      454.17      469.52      4.19 o 
  -2   2   3       67.78       58.19      2.05 o 
  -1   2   3     2870.96     3191.71     43.49 o 
   0   2   3     2323.16     2270.93     17.22 o 
   1   2   3      136.86      108.61      2.44 o 
   2   2   3     5183.01     5470.93     87.68 o 
   3   2   3      378.66      395.83      4.90 o 
   4   2   3     1086.78     1086.00     16.27 o 
   5   2   3      247.15      238.41      6.88 o 
   6   2   3        3.84        6.18      1.80 o 
   7   2   3       30.92       41.27     11.04 o 
   8   2   3      192.78      191.12      7.47 o 
   9   2   3      217.24      224.15     10.77 o 
  10   2   3       31.98       27.91     13.50 o 
 -10   3   3        5.49        5.56      3.34 o 
  -9   3   3       33.46       24.63     11.75 o 
  -8   3   3        2.81        5.27      4.15 o 
  -7   3   3       22.50       22.93      5.93 o 
  -6   3   3       14.55       22.66      1.98 o 
  -5   3   3      453.64      465.55      7.56 o 
  -4   3   3     1650.27     1901.94     26.35 o 
  -3   3   3      592.73      581.52     11.69 o 
  -2   3   3      863.53      930.03      6.90 o 
  -1   3   3     2265.89     2343.59     31.53 o 
   0   3   3     5416.81     5789.38     34.13 o 
   1   3   3      175.10      171.18      3.53 o 
   2   3   3       85.58       89.63      2.36 o 
   3   3   3      988.02      943.15     38.86 o 
   4   3   3      226.52      224.57      5.73 o 
   5   3   3      593.35      605.59     19.02 o 
   6   3   3       66.37       62.28      7.75 o 
   7   3   3       24.80       22.66      6.52 o 
   8   3   3       13.63       24.19      6.08 o 
   9   3   3      381.90      443.56     20.99 o 
  10   3   3       62.26       69.61     29.96 o 
 -10   4   3       40.78       32.95     21.92 o 
  -9   4   3        0.01        2.06      2.96 o 
  -8   4   3       77.92       80.27     31.28 o 
  -7   4   3       90.71       91.48      8.55 o 
  -6   4   3        0.02        0.54      0.40 o 
  -5   4   3       13.36       15.40      3.87 o 
  -4   4   3      158.01      160.54      6.43 o 
  -3   4   3      550.82      634.38      9.97 o 
  -2   4   3      461.30      450.56     12.17 o 
  -1   4   3      217.81      200.15     10.28 o 
   0   4   3      710.31      639.04     17.15 o 
   1   4   3      710.95      781.54      6.24 o 
   2   4   3      279.80      287.01      5.07 o 
   3   4   3      655.42      709.19     12.78 o 
   4   4   3        1.79        3.23      1.42 o 
   5   4   3        0.37        2.20      1.68 o 
   6   4   3      882.33      845.24     39.73 o 
   7   4   3        3.28        3.51      2.75 o 
   8   4   3        4.51        5.78      2.29 o 
   9   4   3      230.18      224.74     13.39 o 
  10   4   3       29.19       25.07     13.34 o 
 -10   5   3        2.11        3.90      4.98 o 
  -9   5   3        0.01        2.27      4.11 o 
  -8   5   3        1.88        3.66      3.56 o 
  -7   5   3      126.50      127.71      8.55 o 
  -6   5   3      401.83      378.36     14.44 o 
  -5   5   3      177.23      167.54      6.12 o 
  -4   5   3      358.62      387.28      8.35 o 
  -3   5   3       10.10       14.93      1.34 o 
  -2   5   3       13.53        9.01      2.77 o 
  -1   5   3      116.40      140.97      4.62 o 
   0   5   3      342.12      347.90      7.55 o 
   1   5   3      272.74      287.27      7.50 o 
   2   5   3      123.98      103.61      3.33 o 
   3   5   3      895.70      894.99     25.13 o 
   4   5   3       14.88       19.69      5.68 o 
   5   5   3     2725.21     2810.56     71.67 o 
   6   5   3       78.32       74.67      7.32 o 
   7   5   3     1084.23     1147.68     18.69 o 
   8   5   3      314.55      315.82     15.76 o 
   9   5   3       23.64       25.02     11.89 o 
  10   5   3        0.59        1.93      3.84 o 
  -9   6   3        5.07       12.47      7.58 o 
  -8   6   3        2.28        3.89      4.26 o 
  -7   6   3       49.07       38.59     12.02 o 
  -6   6   3      114.01      121.26     11.62 o 
  -5   6   3        1.36        1.34      0.89 o 
  -4   6   3      209.02      207.08      5.84 o 
  -3   6   3       40.70       38.99      2.64 o 
  -2   6   3      535.12      520.28     11.48 o 
  -1   6   3      938.06      964.01     15.90 o 
   0   6   3      172.79      187.34      8.31 o 
   1   6   3     1352.07     1388.79     17.56 o 
   2   6   3        0.23        1.17      1.03 o 
   3   6   3       43.16       44.61      6.52 o 
   4   6   3      657.19      641.34     12.59 o 
   5   6   3      331.89      349.79     15.73 o 
   6   6   3        2.87        5.70      2.54 o 
   7   6   3      160.95      162.87     11.89 o 
   8   6   3      251.54      243.68     14.46 o 
   9   6   3       21.53        8.45      5.42 o 
  -9   7   3       12.83        2.69      2.89 o 
  -8   7   3      115.36      133.20     10.64 o 
  -7   7   3      138.21      135.36     12.03 o 
  -6   7   3      168.18      143.38     10.85 o 
  -5   7   3       92.97      110.55     10.81 o 
  -4   7   3      317.02      314.89     14.08 o 
  -3   7   3      170.38      165.05      4.68 o 
  -2   7   3       28.34       22.10      5.96 o 
  -1   7   3       32.66       44.10     14.35 o 
   0   7   3       23.77       29.92     11.76 o 
   1   7   3       26.43       24.58      8.57 o 
   2   7   3      253.01      257.84      6.11 o 
   3   7   3     1067.04     1075.40     26.85 o 
   4   7   3      574.38      565.16     16.24 o 
   5   7   3      306.00      297.49     11.52 o 
   6   7   3       26.70       33.47      5.07 o 
   7   7   3      359.42      332.18     16.53 o 
   8   7   3        1.75        1.06      5.16 o 
   9   7   3       27.17       14.95      9.11 o 
  -8   8   3       26.32       17.05      9.91 o 
  -7   8   3        2.02        5.02      3.28 o 
  -6   8   3       12.52       16.35      5.93 o 
  -5   8   3       74.52       62.95     10.08 o 
  -4   8   3      147.09      143.14      5.88 o 
  -3   8   3     1187.43     1181.05     20.60 o 
  -2   8   3       20.28       16.91      6.09 o 
  -1   8   3        0.10        0.90      2.85 o 
   0   8   3      103.36      113.88      8.56 o 
   1   8   3        4.17        3.94      2.24 o 
   2   8   3       32.34       22.13      2.68 o 
   3   8   3      671.60      687.65     18.53 o 
   4   8   3        7.39        7.22      2.87 o 
   5   8   3      326.55      314.53     14.44 o 
   6   8   3       22.47       19.87      8.07 o 
   7   8   3       48.20       40.03     19.46 o 
   8   8   3       42.12       45.54     14.98 o 
  -7   9   3       26.44       23.98     10.81 o 
  -6   9   3       18.01       18.14      7.53 o 
  -5   9   3        0.14        0.76      3.57 o 
  -4   9   3      146.58      163.71     12.25 o 
  -3   9   3       82.74       96.99      6.58 o 
  -2   9   3      514.91      465.99     18.01 o 
  -1   9   3      131.56      118.43     11.80 o 
   0   9   3        0.40        3.43      3.19 o 
   1   9   3     1466.29     1408.25     36.87 o 
   2   9   3        8.98       10.85      6.26 o 
   3   9   3       88.10       88.05      9.52 o 
   4   9   3        0.39        2.53      2.34 o 
   5   9   3        4.26        5.46      3.99 o 
   6   9   3        0.28        3.84      3.83 o 
   7   9   3       94.60      121.28     10.23 o 
  -7  10   3       46.49       49.72     29.28 o 
  -6  10   3       36.18       28.31     17.84 o 
  -5  10   3      166.89      171.65     14.17 o 
  -4  10   3      166.85      193.10     15.63 o 
  -3  10   3        2.39        4.33      4.63 o 
  -2  10   3        3.32        3.34      2.88 o 
  -1  10   3       60.20       63.41      8.89 o 
   0  10   3       72.05       69.85     11.30 o 
   1  10   3      158.74      141.00     14.62 o 
   2  10   3      385.00      376.49     19.63 o 
   3  10   3      210.90      207.49     10.31 o 
   4  10   3      112.15      118.83      9.22 o 
   5  10   3       13.22        9.37      4.54 o 
   6  10   3        2.63        2.37      3.09 o 
  -5  11   3      108.98      133.09     13.20 o 
  -4  11   3        2.32        4.91      4.33 o 
  -3  11   3       48.03       37.62     15.27 o 
  -2  11   3        1.83        4.08      2.92 o 
  -1  11   3      233.38      235.53     15.39 o 
   0  11   3       20.96       19.27      9.99 o 
   1  11   3       28.21       25.16     15.73 o 
   2  11   3      138.78      126.92     16.70 o 
   3  11   3       48.09       47.03      9.34 o 
   4  11   3       23.50       21.61     14.83 o 
   5  11   3      169.94      198.70     12.39 o 
  -4  12   3      104.06      119.86     12.06 o 
  -3  12   3        3.39        4.64      4.16 o 
  -2  12   3        0.40        4.23      6.24 o 
  -1  12   3      200.47      184.30     12.93 o 
   0  12   3      151.19      155.82     12.11 o 
   1  12   3       11.80        9.45      5.53 o 
   2  12   3        0.04        2.94      2.75 o 
   3  12   3       22.84       19.95      8.90 o 
   4  12   3        9.21        7.51      5.73 o 
 -10   0   4        3.83        5.49      6.78 o 
  -8   0   4      163.07      155.17      8.79 o 
  -6   0   4      472.39      456.25     11.38 o 
  -4   0   4       48.31       44.67      2.42 o 
  -2   0   4        5.43        3.46      1.06 o 
   0   0   4     6029.73     6576.27    109.66 o 
   2   0   4     3826.29     4046.05     65.61 o 
   4   0   4        2.71        2.18      1.20 o 
   6   0   4      199.60      205.63     11.87 o 
   8   0   4      134.52      133.36      9.06 o 
  10   0   4      363.91      415.59     18.27 o 
 -10   1   4       45.08       34.41     27.74 o 
  -9   1   4       50.95       48.91      8.18 o 
  -8   1   4      252.88      232.75      8.80 o 
  -7   1   4      156.32      148.28      8.76 o 
  -6   1   4     1076.62     1057.76     19.16 o 
  -5   1   4      362.72      413.12      6.39 o 
  -4   1   4      241.55      248.32      5.33 o 
  -3   1   4      586.29      584.04      4.97 o 
  -2   1   4      166.91      155.51      2.62 o 
  -1   1   4      908.01      881.95     10.80 o 
   0   1   4     4007.70     4244.79     27.66 o 
   1   1   4      619.06      669.86      3.78 o 
   2   1   4      518.02      461.22      5.32 o 
   3   1   4      702.96      663.40      9.48 o 
   4   1   4       31.56       37.02      2.91 o 
   5   1   4       49.32       57.53      4.40 o 
   6   1   4      175.12      173.69      7.50 o 
   7   1   4      109.37      104.55      7.86 o 
   8   1   4       22.85       29.59      7.52 o 
   9   1   4      139.26      135.80      8.07 o 
  10   1   4       47.21       44.92      6.27 o 
 -10   2   4      195.45      192.54     10.53 o 
  -9   2   4        0.07        6.00      3.90 o 
  -8   2   4        0.41        1.26      1.20 o 
  -7   2   4      184.17      173.19      8.87 o 
  -6   2   4      868.69      867.91     10.97 o 
  -5   2   4      338.16      316.33      7.09 o 
  -4   2   4        6.45        5.65      1.10 o 
  -3   2   4      439.07      483.02      7.10 o 
  -2   2   4      580.48      538.16      4.50 o 
  -1   2   4        0.61        0.31      0.75 o 
   0   2   4     6488.25     7243.84     49.49 o 
   1   2   4     4529.75     4847.48     28.39 o 
   2   2   4     3452.17     3632.05     36.55 o 
   3   2   4      361.66      381.51      4.72 o 
   4   2   4       59.14       56.26      2.85 o 
   5   2   4      290.06      271.55      8.70 o 
   6   2   4        0.06        1.55      0.85 o 
   7   2   4      167.93      147.67      8.65 o 
   8   2   4      234.00      257.86      8.87 o 
   9   2   4      377.08      378.51     15.34 o 
  10   2   4        0.98        3.26      2.41 o 
 -10   3   4        2.76        2.99      3.53 o 
  -9   3   4       16.98       15.92      8.90 o 
  -8   3   4       29.23       31.61     15.04 o 
  -7   3   4        0.29        1.20      1.10 o 
  -6   3   4       39.63       44.13      2.41 o 
  -5   3   4      517.95      551.72     11.10 o 
  -4   3   4      762.94      745.69     16.43 o 
  -3   3   4     4796.39     5431.47     96.70 o 
  -2   3   4     1150.93     1239.51     13.24 o 
  -1   3   4      861.91      892.93      8.92 o 
   0   3   4     3377.66     3406.02     23.61 o 
   1   3   4      178.92      161.46      3.38 o 
   2   3   4      338.06      318.08      3.52 o 
   3   3   4      472.77      477.97      6.79 o 
   4   3   4      538.26      578.13     12.69 o 
   5   3   4       27.66       26.00      3.34 o 
   6   3   4        2.10        2.97      1.05 o 
   7   3   4     1221.66     1330.94     37.04 o 
   8   3   4      516.25      515.97     20.46 o 
   9   3   4      153.59      167.39     10.04 o 
  10   3   4       47.74       45.42     23.86 o 
 -10   4   4       80.40       84.67      8.39 o 
  -9   4   4       62.50       60.93      8.50 o 
  -8   4   4       39.15       39.14     14.60 o 
  -7   4   4      223.33      204.63      9.69 o 
  -6   4   4       17.42       14.03      3.94 o 
  -5   4   4      170.26      160.73      7.14 o 
  -4   4   4      685.18      663.40     11.37 o 
  -3   4   4      420.08      456.41     11.62 o 
  -2   4   4     1033.72     1146.39     15.26 o 
  -1   4   4      250.76      281.06      4.01 o 
   0   4   4     1192.51     1156.85      7.09 o 
   1   4   4     2557.46     2661.98     39.89 o 
   2   4   4        3.99        2.63      0.83 o 
   3   4   4      105.96      115.09      4.52 o 
   4   4   4       92.60       86.49      4.79 o 
   5   4   4      408.72      426.30      9.82 o 
   6   4   4       21.27       21.52      3.74 o 
   7   4   4      537.18      564.26     18.36 o 
   8   4   4        5.81       11.64      4.46 o 
   9   4   4      409.97      396.76     19.72 o 
  10   4   4      125.93      144.55     12.20 o 
 -10   5   4       21.54       22.40     13.23 o 
  -9   5   4       10.27       13.45      8.55 o 
  -8   5   4        2.88        4.45      4.10 o 
  -7   5   4        0.63        2.89      4.37 o 
  -6   5   4       13.61       12.77      5.72 o 
  -5   5   4      104.23      100.25      5.08 o 
  -4   5   4      830.59      871.65     18.08 o 
  -3   5   4       48.51       56.91      2.72 o 
  -2   5   4       40.69       36.29      2.94 o 
  -1   5   4     1744.67     1772.47     38.91 o 
   0   5   4     1770.51     1659.37     23.63 o 
   1   5   4      114.19      102.67      3.96 o 
   2   5   4      236.90      269.60      7.04 o 
   3   5   4      273.67      305.84     10.93 o 
   4   5   4      677.52      680.32     16.10 o 
   5   5   4      405.81      418.15     14.34 o 
   6   5   4       36.85       35.57      5.33 o 
   7   5   4      202.19      193.89      8.98 o 
   8   5   4       26.26       20.86     10.08 o 
   9   5   4       43.91       32.58     18.86 o 
  10   5   4       23.99       24.53     15.86 o 
  -9   6   4       33.98       40.48     27.14 o 
  -8   6   4       20.63       18.49      9.73 o 
  -7   6   4      858.40      786.12     34.45 o 
  -6   6   4      221.75      223.71     10.72 o 
  -5   6   4        6.86        7.00      3.15 o 
  -4   6   4      136.46      133.51      3.08 o 
  -3   6   4     1126.02     1076.78     16.64 o 
  -2   6   4      572.25      601.81     13.02 o 
  -1   6   4       74.21       63.13      3.69 o 
   0   6   4      984.69     1064.08     22.96 o 
   1   6   4      390.67      389.93      8.30 o 
   2   6   4        9.04       10.52      3.66 o 
   3   6   4      648.86      632.20     15.59 o 
   4   6   4     1124.18     1135.02     27.45 o 
   5   6   4     1986.04     2029.09     40.28 o 
   6   6   4      306.58      304.99     11.87 o 
   7   6   4        3.50        3.29      2.60 o 
   8   6   4      159.12      143.94     11.15 o 
   9   6   4       45.42       39.67     16.42 o 
  -9   7   4        0.87        4.35      3.61 o 
  -8   7   4       10.16       12.19      9.10 o 
  -7   7   4        4.73        4.03      3.99 o 
  -6   7   4       78.01       71.19     11.10 o 
  -5   7   4       37.56       34.94     10.59 o 
  -4   7   4       75.41       83.71      4.70 o 
  -3   7   4       53.80       49.58      3.61 o 
  -2   7   4      104.99       93.42      5.03 o 
  -1   7   4      818.96      754.96     40.70 o 
   0   7   4       41.66       39.03      6.72 o 
   1   7   4      783.29      777.13     11.35 o 
   2   7   4        1.60        1.30      1.48 o 
   3   7   4     1059.95     1094.09     28.11 o 
   4   7   4       22.51       23.31      6.34 o 
   5   7   4      178.17      179.28      8.24 o 
   6   7   4       30.87       24.78      8.69 o 
   7   7   4       77.13       82.59     10.59 o 
   8   7   4       10.65        7.53      5.17 o 
   9   7   4        0.24        1.57      2.79 o 
  -8   8   4       11.20        4.67      3.80 o 
  -7   8   4        0.00        0.13      4.95 o 
  -6   8   4      105.23      110.08      8.99 o 
  -5   8   4       90.52       93.19     18.02 o 
  -4   8   4      184.47      152.99      6.35 o 
  -3   8   4      809.55      813.80     17.07 o 
  -2   8   4       56.64       57.78      5.35 o 
  -1   8   4        0.16        1.37      2.76 o 
   0   8   4      102.42       87.03      7.70 o 
   1   8   4      659.99      641.82     20.27 o 
   2   8   4       16.03       13.43      6.12 o 
   3   8   4      806.82      797.15     18.47 o 
   4   8   4        9.16        9.58      3.76 o 
   5   8   4      112.33      107.30      7.14 o 
   6   8   4       44.18       50.61     19.46 o 
   7   8   4        3.79        4.55      3.99 o 
   8   8   4        2.96        6.92      5.84 o 
  -7   9   4        0.06        2.22      3.59 o 
  -6   9   4       34.96       35.92     16.14 o 
  -5   9   4      117.00      125.97      9.82 o 
  -4   9   4      184.42      195.24     14.26 o 
  -3   9   4        0.15        1.42      1.50 o 
  -2   9   4       53.87       50.93      6.66 o 
  -1   9   4       97.99       86.94      8.82 o 
   0   9   4       60.74       65.43     15.84 o 
   1   9   4      110.93      106.39      9.54 o 
   2   9   4      272.33      299.77     13.95 o 
   3   9   4       83.76       94.51      8.51 o 
   4   9   4      247.75      259.01     13.47 o 
   5   9   4      240.83      246.36     12.20 o 
   6   9   4        0.38        2.69      2.92 o 
   7   9   4        0.06       -1.03      5.21 o 
  -6  10   4       61.80       43.62     20.72 o 
  -5  10   4       20.03       19.81      7.87 o 
  -4  10   4       21.86       23.30      8.78 o 
  -3  10   4        5.39        3.71      2.46 o 
  -2  10   4        4.42        1.12      2.84 o 
  -1  10   4      508.31      494.45     29.37 o 
   0  10   4       52.90       51.05     22.06 o 
   1  10   4      442.01      429.31     25.70 o 
   2  10   4       93.79       83.84      9.99 o 
   3  10   4      277.99      302.83     13.06 o 
   4  10   4        0.71        2.27      2.74 o 
   5  10   4       10.75       11.03      5.36 o 
   6  10   4       11.88       10.62      5.01 o 
  -5  11   4        0.02        1.78      4.46 o 
  -4  11   4        0.46        3.26      3.98 o 
  -3  11   4        0.00        4.09      5.38 o 
  -2  11   4      128.86      137.02     17.65 o 
  -1  11   4       31.05       25.51     12.75 o 
   0  11   4       18.60       25.45     12.90 o 
   1  11   4       69.96       50.97     10.34 o 
   2  11   4       17.75       10.52      7.87 o 
   3  11   4       12.23       11.57      6.61 o 
   4  11   4      111.67      134.28     10.15 o 
   5  11   4       54.43       46.32     23.42 o 
  -4  12   4       98.66      115.26     15.63 o 
  -3  12   4      386.87      422.39     19.20 o 
  -2  12   4      103.54      115.15     17.31 o 
  -1  12   4       10.92        7.36      5.15 o 
   0  12   4       85.94       93.36      9.43 o 
   1  12   4        1.11        2.34      4.09 o 
   2  12   4        3.83        2.74      3.79 o 
   3  12   4       31.61       28.20     14.76 o 
   4  12   4        3.33        6.43      4.02 o 
  -9   0   5        4.92        2.32      7.39 o 
  -7   0   5      239.25      260.02     17.49 o 
  -5   0   5        1.39        6.74      2.21 o 
  -3   0   5       22.81       18.00      1.69 o 
  -1   0   5      565.56      597.84      6.74 o 
   1   0   5     3736.13     3705.98     14.16 o 
   3   0   5       95.66      105.30      3.96 o 
   5   0   5      565.59      521.30     15.54 o 
   7   0   5      125.39      107.97     11.98 o 
   9   0   5        2.99        2.69      6.45 o 
 -10   1   5       29.55       29.38     20.83 o 
  -9   1   5        0.03        1.66      4.58 o 
  -8   1   5       84.10       84.19      5.13 o 
  -7   1   5     1442.03     1429.68     29.97 o 
  -6   1   5      147.33      156.02      5.05 o 
  -5   1   5       32.49       27.98      2.89 o 
  -4   1   5       27.69       31.80      2.37 o 
  -3   1   5     1277.48     1430.48     11.25 o 
  -2   1   5      298.46      296.11      4.32 o 
  -1   1   5      121.10      110.41      2.17 o 
   0   1   5     4017.14     4370.60     57.53 o 
   1   1   5     7789.96     8547.99     92.65 o 
   2   1   5        0.17        7.02      1.56 o 
   3   1   5     1273.81     1261.53     13.37 o 
   4   1   5     3823.08     3924.58    130.59 o 
   5   1   5      202.96      220.25      8.29 o 
   6   1   5       48.90       51.27      5.56 o 
   7   1   5       42.65       41.54      5.93 o 
   8   1   5      333.04      307.11      9.62 o 
   9   1   5       41.96       45.41      8.54 o 
  10   1   5       19.59       16.76      8.39 o 
 -10   2   5        0.13        2.59      2.53 o 
  -9   2   5       27.88       30.53     15.68 o 
  -8   2   5       31.09       27.78      9.73 o 
  -7   2   5        0.01        0.40      1.51 o 
  -6   2   5      136.83      128.80      3.75 o 
  -5   2   5      702.52      708.23     10.06 o 
  -4   2   5      163.34      177.81      3.77 o 
  -3   2   5       77.16       83.04      2.68 o 
  -2   2   5      124.64      116.56      2.32 o 
  -1   2   5     2412.23     2479.77     21.40 o 
   0   2   5     6368.86     6841.42     59.80 o 
   1   2   5      344.99      343.94      5.63 o 
   2   2   5       16.77       18.89      1.38 o 
   3   2   5     1043.87     1030.35      9.35 o 
   4   2   5       67.21       82.40      4.90 o 
   5   2   5      644.54      651.31     17.99 o 
   6   2   5      168.80      171.42      6.45 o 
   7   2   5      246.45      256.57      9.47 o 
   8   2   5       49.15       48.52      6.41 o 
   9   2   5      569.70      601.73     23.55 o 
  10   2   5       72.08       91.23      8.04 o 
 -10   3   5       42.41       29.12     16.68 o 
  -9   3   5      202.84      191.67     12.33 o 
  -8   3   5       30.24       33.83     13.53 o 
  -7   3   5      109.94       88.78      7.08 o 
  -6   3   5       10.68       10.98      3.73 o 
  -5   3   5      233.37      217.59      6.79 o 
  -4   3   5     1876.84     2031.27     19.11 o 
  -3   3   5      246.27      262.29      6.63 o 
  -2   3   5     1543.92     1638.63     25.11 o 
  -1   3   5      162.07      172.77      3.65 o 
   0   3   5      114.30      102.12      2.53 o 
   1   3   5      107.46      107.29      2.65 o 
   2   3   5     1000.82     1086.96      9.24 o 
   3   3   5     1186.94     1193.63     22.65 o 
   4   3   5       25.32       22.47      6.37 o 
   5   3   5        0.75        1.42      0.83 o 
   6   3   5       73.79       69.94      6.36 o 
   7   3   5      105.63       96.05      5.84 o 
   8   3   5      358.76      352.39     14.90 o 
   9   3   5       99.79       88.14      7.05 o 
  10   3   5        2.75        2.80      3.16 o 
 -10   4   5       13.49       16.12     11.40 o 
  -9   4   5        2.85        1.95      4.22 o 
  -8   4   5      187.15      180.76     11.47 o 
  -7   4   5       16.43       21.10      3.73 o 
  -6   4   5       71.74       58.02      4.46 o 
  -5   4   5       29.49       33.47      4.30 o 
  -4   4   5      173.28      184.71      6.88 o 
  -3   4   5      395.60      394.88     12.90 o 
  -2   4   5     1899.07     2028.10     25.69 o 
  -1   4   5      266.58      302.86      4.08 o 
   0   4   5       34.18       36.63      1.81 o 
   1   4   5      143.25      147.12      3.56 o 
   2   4   5      731.68      741.23     13.80 o 
   3   4   5       41.75       48.82      2.62 o 
   4   4   5       37.25       41.04      5.32 o 
   5   4   5      441.36      400.17     29.63 o 
   6   4   5       49.04       37.80      5.49 o 
   7   4   5      829.12      867.87     26.60 o 
   8   4   5       60.10       64.88      7.52 o 
   9   4   5       10.65        5.34      3.43 o 
  10   4   5        2.55        1.80      2.68 o 
 -10   5   5        0.78        2.58      2.63 o 
  -9   5   5       44.20       24.81     11.87 o 
  -8   5   5        6.52        2.82      3.81 o 
  -7   5   5      310.93      312.94     12.62 o 
  -6   5   5      355.78      380.75     10.59 o 
  -5   5   5       49.38       53.81      4.91 o 
  -4   5   5        3.07        5.71      2.32 o 
  -3   5   5       10.41        6.49      1.32 o 
  -2   5   5       27.09       41.44      3.67 o 
  -1   5   5      261.17      282.65      6.62 o 
   0   5   5       12.54        7.44      1.97 o 
   1   5   5      327.38      322.67      7.32 o 
   2   5   5        8.55       11.36      2.25 o 
   3   5   5      709.22      688.83     15.38 o 
   4   5   5      612.15      581.93     11.80 o 
   5   5   5      497.88      514.79     14.97 o 
   6   5   5      306.26      330.35      9.89 o 
   7   5   5     1072.41     1092.54     25.05 o 
   8   5   5        7.04        4.38      1.78 o 
   9   5   5       16.94       18.84     11.77 o 
  -9   6   5       19.59       16.46     10.41 o 
  -8   6   5        9.25        9.52      6.94 o 
  -7   6   5        5.13        4.63      3.46 o 
  -6   6   5      200.35      170.68     10.02 o 
  -5   6   5        0.61        1.91      1.06 o 
  -4   6   5       22.68       19.01      2.73 o 
  -3   6   5      353.78      373.47      6.14 o 
  -2   6   5       70.23       61.68      3.10 o 
  -1   6   5      325.13      307.15     10.24 o 
   0   6   5      123.83      139.66      7.02 o 
   1   6   5      748.42      771.85     18.24 o 
   2   6   5      431.54      421.29      9.26 o 
   3   6   5      162.52      156.00      7.18 o 
   4   6   5      219.82      228.43      9.27 o 
   5   6   5     1124.92     1172.40     25.25 o 
   6   6   5       13.17       16.47      5.70 o 
   7   6   5        1.39        3.45      2.32 o 
   8   6   5       44.11       39.70     17.36 o 
   9   6   5        5.42        4.21      3.60 o 
  -9   7   5        1.44        2.60      3.60 o 
  -8   7   5      243.44      241.65     13.63 o 
  -7   7   5        4.03        6.94      3.94 o 
  -6   7   5       15.53       17.41      6.99 o 
  -5   7   5      427.13      398.02     18.82 o 
  -4   7   5       10.31       15.51      1.56 o 
  -3   7   5       25.82       21.97      2.19 o 
  -2   7   5      746.85      715.60     21.39 o 
  -1   7   5        0.03        0.88      2.61 o 
   0   7   5      387.73      394.94     13.05 o 
   1   7   5       72.01       70.43      4.25 o 
   2   7   5      878.91      864.56     26.12 o 
   3   7   5     1131.07     1139.97     41.32 o 
   4   7   5      410.37      430.45     12.85 o 
   5   7   5       56.05       53.19      8.28 o 
   6   7   5       14.61       11.90      6.42 o 
   7   7   5       13.79       15.38      6.92 o 
   8   7   5      198.52      212.88     13.44 o 
   9   7   5       52.12       28.74     20.38 o 
  -8   8   5        0.28        2.73      4.29 o 
  -7   8   5        0.69        2.51      3.13 o 
  -6   8   5        3.54        3.56      4.14 o 
  -5   8   5        2.92        6.70      3.28 o 
  -4   8   5      346.40      317.17     15.68 o 
  -3   8   5        0.58        0.75      1.57 o 
  -2   8   5       37.33       32.28     12.77 o 
  -1   8   5        0.04        2.23      3.56 o 
   0   8   5       52.33       46.96     21.62 o 
   1   8   5      229.14      220.39     13.64 o 
   2   8   5        3.23        5.06      2.76 o 
   3   8   5       17.28       22.02      6.11 o 
   4   8   5       24.79       37.79     11.69 o 
   5   8   5       30.48       28.38     11.80 o 
   6   8   5        3.69        4.41      2.59 o 
   7   8   5        7.55       13.33      8.78 o 
   8   8   5       38.46       30.50     16.24 o 
  -7   9   5       72.58       86.36     10.61 o 
  -6   9   5       86.41       90.86     10.05 o 
  -5   9   5       63.10       74.73     29.03 o 
  -4   9   5      104.70       95.37      9.88 o 
  -3   9   5      736.72      685.71     10.61 o 
  -2   9   5       72.62       69.70      7.11 o 
  -1   9   5        0.10        0.75      2.89 o 
   0   9   5      468.91      472.49     23.56 o 
   1   9   5      126.27      129.50      9.76 o 
   2   9   5      146.98      154.12      9.10 o 
   3   9   5        0.78        1.99      2.46 o 
   4   9   5      604.95      620.35     19.91 o 
   5   9   5        0.59        1.87      2.62 o 
   6   9   5      121.30      119.72      9.14 o 
   7   9   5        6.50        6.48      3.62 o 
  -6  10   5        2.22        7.13      4.95 o 
  -5  10   5       40.76       35.56     16.21 o 
  -4  10   5       25.26       30.29     14.06 o 
  -3  10   5       37.79       32.45     12.12 o 
  -2  10   5      114.92      107.80      8.30 o 
  -1  10   5        1.69        3.94      2.19 o 
   0  10   5        4.61        3.43      4.03 o 
   1  10   5        4.12        3.69      4.27 o 
   2  10   5       10.16        7.11      4.41 o 
   3  10   5      178.36      183.04     10.54 o 
   4  10   5        2.35        2.79      3.62 o 
   5  10   5       17.63       13.64      6.86 o 
   6  10   5       19.59       24.39     14.57 o 
  -5  11   5       48.21       41.57     17.32 o 
  -4  11   5       54.36       44.61     17.45 o 
  -3  11   5      200.21      215.63     13.91 o 
  -2  11   5      440.23      420.34     42.05 o 
  -1  11   5       17.57       16.03     10.40 o 
   0  11   5      166.98      158.35     13.06 o 
   1  11   5      109.87      105.74     13.44 o 
   2  11   5        2.29        5.67      4.80 o 
   3  11   5       36.03       38.45      7.99 o 
   4  11   5       54.45       59.19     20.60 o 
   5  11   5        1.67        4.56      2.97 o 
  -3  12   5        0.49        2.08      3.05 o 
  -2  12   5        2.22        2.49      9.23 o 
  -1  12   5       16.35       13.05      9.95 o 
   0  12   5       22.78       14.28     10.11 o 
   1  12   5       37.16       19.05     21.84 o 
   2  12   5        6.64        3.98      3.20 o 
   3  12   5       29.04       22.17     10.41 o 
 -10   0   6        3.97        4.29      4.06 o 
  -8   0   6      268.26      287.40     14.28 o 
  -6   0   6       22.78       24.67      6.70 o 
  -4   0   6        0.03        1.99      0.98 o 
  -2   0   6      329.25      349.80      7.03 o 
   0   0   6     1017.74      989.72     13.64 o 
   2   0   6      215.07      195.01      5.51 o 
   4   0   6      428.16      487.33     17.82 o 
   6   0   6      649.22      666.65     28.15 o 
   8   0   6        2.23        2.70      2.26 o 
  10   0   6       47.69       40.43      9.05 o 
 -10   1   6      131.60      141.35     13.77 o 
  -9   1   6       41.88       47.80      7.52 o 
  -8   1   6      178.94      180.97      7.37 o 
  -7   1   6        1.74        4.51      2.12 o 
  -6   1   6     1008.84     1013.37     14.40 o 
  -5   1   6       23.84       22.51      2.53 o 
  -4   1   6      373.72      347.63      6.45 o 
  -3   1   6     1980.77     2080.98     11.56 o 
  -2   1   6      235.48      222.31      3.58 o 
  -1   1   6      591.62      580.45      5.58 o 
   0   1   6     2766.29     2760.80     24.77 o 
   1   1   6      868.42      859.71      5.33 o 
   2   1   6      332.56      304.24      7.93 o 
   3   1   6       53.93       52.65      2.72 o 
   4   1   6     2971.40     3094.30    114.96 o 
   5   1   6      117.91      110.21      5.50 o 
   6   1   6      216.58      219.38      7.18 o 
   7   1   6       11.21       13.74      4.74 o 
   8   1   6      104.72       97.46      6.54 o 
   9   1   6       78.87       75.33      7.71 o 
  10   1   6       16.82       13.00      8.77 o 
 -10   2   6       13.51       12.65      9.31 o 
  -9   2   6       46.75       34.83     16.80 o 
  -8   2   6      208.58      203.70      9.81 o 
  -7   2   6       59.47       56.10      3.72 o 
  -6   2   6       15.78       11.79      2.68 o 
  -5   2   6      108.41      109.79      3.78 o 
  -4   2   6      492.92      516.23      9.15 o 
  -3   2   6       27.31       31.89      1.26 o 
  -2   2   6      822.65      899.29      8.17 o 
  -1   2   6      722.06      744.45      6.11 o 
   0   2   6     5956.73     6690.00     80.81 o 
   1   2   6      138.13      109.68      2.60 o 
   2   2   6      117.08      132.46      2.94 o 
   3   2   6      202.76      183.61      4.88 o 
   4   2   6      396.38      394.22     14.80 o 
   5   2   6      648.65      677.10     16.61 o 
   6   2   6        5.08        4.93      1.66 o 
   7   2   6      686.64      691.43     17.10 o 
   8   2   6       74.66       80.41      9.36 o 
   9   2   6        9.42       11.97      4.82 o 
  10   2   6       17.09       15.95     12.79 o 
 -10   3   6       28.14       32.04      8.43 o 
  -9   3   6       13.82        8.07      5.17 o 
  -8   3   6       39.55       35.05     12.97 o 
  -7   3   6       82.43       83.60      6.72 o 
  -6   3   6      114.56      111.23      5.98 o 
  -5   3   6      332.70      324.94     10.48 o 
  -4   3   6      236.87      247.28      7.33 o 
  -3   3   6      461.37      474.90      9.85 o 
  -2   3   6       72.19       57.38      1.88 o 
  -1   3   6      737.30      679.48      5.88 o 
   0   3   6      576.04      570.78      6.01 o 
   1   3   6     1208.23     1307.95     10.56 o 
   2   3   6     1462.66     1563.81     26.01 o 
   3   3   6      388.86      374.46      8.22 o 
   4   3   6        9.92       12.83      2.64 o 
   5   3   6        3.11        3.80      1.43 o 
   6   3   6       13.54       15.82      4.45 o 
   7   3   6      428.90      427.65     14.88 o 
   8   3   6        4.27        7.61      3.09 o 
   9   3   6      178.35      177.38      9.36 o 
  10   3   6       44.57       31.40     14.52 o 
 -10   4   6       26.83       31.34     19.95 o 
  -9   4   6      140.93      135.39     11.62 o 
  -8   4   6        2.00        3.00      4.13 o 
  -7   4   6      119.96      115.16      6.12 o 
  -6   4   6        5.16        4.11      2.50 o 
  -5   4   6       81.93       78.90      4.16 o 
  -4   4   6       91.26      104.66      5.14 o 
  -3   4   6      677.81      675.34     10.53 o 
  -2   4   6      815.67      906.23     12.95 o 
  -1   4   6      544.04      559.88      8.76 o 
   0   4   6     3005.39     3237.68     33.57 o 
   1   4   6       34.33       40.15      2.34 o 
   2   4   6     1184.22     1378.83     21.98 o 
   3   4   6      291.53      303.20     10.11 o 
   4   4   6      316.19      329.88      9.27 o 
   5   4   6       41.36       40.43      3.75 o 
   6   4   6       97.83       95.19      5.51 o 
   7   4   6      435.00      457.93     12.64 o 
   8   4   6        8.52       17.26      5.27 o 
   9   4   6       77.22       82.43     11.07 o 
  10   4   6        0.07        1.36      4.10 o 
 -10   5   6       24.35       14.51     16.23 o 
  -9   5   6       59.12       65.82     11.08 o 
  -8   5   6        1.84        4.45      3.71 o 
  -7   5   6      106.22      119.01     11.10 o 
  -6   5   6       43.24       31.10      7.27 o 
  -5   5   6        0.07        0.81      1.32 o 
  -4   5   6      270.12      265.38      6.53 o 
  -3   5   6        7.17        5.52      0.85 o 
  -2   5   6      779.04      832.09     37.29 o 
  -1   5   6      772.78      800.98     13.10 o 
   0   5   6       10.64       12.34      3.39 o 
   1   5   6       45.07       42.89      2.35 o 
   2   5   6      529.38      510.59      6.65 o 
   3   5   6        6.33        5.92      1.82 o 
   4   5   6       14.84       15.18      5.22 o 
   5   5   6      554.48      572.75     16.29 o 
   6   5   6       21.09       25.87      7.74 o 
   7   5   6        0.01        1.01      1.88 o 
   8   5   6        0.55        1.96      2.14 o 
   9   5   6       23.44       21.66      9.12 o 
  -9   6   6        6.71        6.72      5.27 o 
  -8   6   6      159.23      158.40     11.97 o 
  -7   6   6       14.24       17.50      7.68 o 
  -6   6   6       16.60       26.01     10.64 o 
  -5   6   6      490.86      449.48     13.78 o 
  -4   6   6      464.61      471.19     14.72 o 
  -3   6   6     1999.53     2036.73     35.59 o 
  -2   6   6      676.81      693.09     14.36 o 
  -1   6   6      277.94      237.09      8.86 o 
   0   6   6      393.07      452.36     12.95 o 
   1   6   6      371.04      397.56     12.37 o 
   2   6   6       29.55       37.02      4.03 o 
   3   6   6        7.99        9.04      3.41 o 
   4   6   6      124.76      138.74      7.81 o 
   5   6   6        2.57        5.84      2.96 o 
   6   6   6       59.56       59.42      7.49 o 
   7   6   6        7.12        8.67      4.10 o 
   8   6   6       30.55       25.18     13.15 o 
   9   6   6       15.94       13.25      6.48 o 
  -9   7   6       52.35       74.75      9.02 o 
  -8   7   6        1.48        5.82      3.21 o 
  -7   7   6        6.06        5.73      3.36 o 
  -6   7   6        7.85        5.87      3.82 o 
  -5   7   6        6.80        5.60      2.47 o 
  -4   7   6      414.99      390.67     11.38 o 
  -3   7   6       10.75       12.42      1.80 o 
  -2   7   6      200.94      195.90      7.82 o 
  -1   7   6       90.65       81.55      7.30 o 
   0   7   6      580.58      596.96     17.07 o 
   1   7   6      114.80      105.55      5.55 o 
   2   7   6      221.68      196.08      6.12 o 
   3   7   6      177.83      179.25     10.87 o 
   4   7   6        3.72        6.60      2.48 o 
   5   7   6       22.49       22.07      7.72 o 
   6   7   6       96.88       98.17      6.49 o 
   7   7   6       38.56       37.00     15.74 o 
   8   7   6        9.69        6.55      5.03 o 
  -8   8   6       24.28       25.61     15.98 o 
  -7   8   6       10.94       13.29      7.65 o 
  -6   8   6        5.03        4.96      4.63 o 
  -5   8   6       10.18       17.15      8.29 o 
  -4   8   6        8.80        5.81      2.74 o 
  -3   8   6      109.55       88.29      4.94 o 
  -2   8   6       61.45       58.14      5.14 o 
  -1   8   6       41.02       35.15      6.19 o 
   0   8   6       26.05       33.27     14.16 o 
   1   8   6       15.55       24.76     12.27 o 
   2   8   6      225.67      227.37     10.18 o 
   3   8   6        0.25        2.00      2.34 o 
   4   8   6        0.41        1.32      2.93 o 
   5   8   6       81.88       72.64      8.84 o 
   6   8   6       72.19       70.62      7.08 o 
   7   8   6       59.81       65.68     13.29 o 
   8   8   6       39.25       35.29     22.77 o 
  -7   9   6        1.73        3.15      3.54 o 
  -6   9   6       39.29       38.83     21.95 o 
  -5   9   6      110.81      108.78     13.96 o 
  -4   9   6      294.40      306.42     15.26 o 
  -3   9   6       86.85       73.43      5.64 o 
  -2   9   6      453.40      318.75     66.39 o 
  -1   9   6       18.28       17.34     10.97 o 
   0   9   6       22.65       23.42     10.33 o 
   1   9   6       52.44       54.10     21.66 o 
   2   9   6        7.25        6.53      3.94 o 
   3   9   6       55.65       64.38      9.00 o 
   4   9   6       31.68       30.95     10.34 o 
   5   9   6        0.09        0.90      2.77 o 
   6   9   6       13.42       20.63     11.50 o 
   7   9   6       73.97       78.45     10.73 o 
  -6  10   6        0.51        2.55      3.81 o 
  -5  10   6       74.13       71.92      9.69 o 
  -4  10   6       66.59       60.68     22.57 o 
  -3  10   6       19.11       25.75      9.49 o 
  -2  10   6      280.81      286.76     13.48 o 
  -1  10   6      547.37      507.06     28.62 o 
   0  10   6      190.05      193.01     14.95 o 
   1  10   6       27.33       29.04     18.29 o 
   2  10   6       15.01        9.95      6.27 o 
   3  10   6       21.45       24.98      8.54 o 
   4  10   6        0.06        2.52      2.54 o 
   5  10   6       69.90       73.32     12.36 o 
   6  10   6      136.52      118.39      9.88 o 
  -5  11   6        0.02        2.21      3.15 o 
  -4  11   6       11.05        6.95      5.04 o 
  -3  11   6       11.27        9.54      4.05 o 
  -2  11   6       45.05       41.13     37.08 o 
  -1  11   6       22.55       12.02      8.99 o 
   0  11   6      215.32      199.80     14.96 o 
   1  11   6        4.85        3.41      4.94 o 
   2  11   6        6.93        8.01      3.96 o 
   3  11   6        0.74        2.35      2.95 o 
   4  11   6        4.33        3.30      3.61 o 
   5  11   6       30.99       24.83     15.92 o 
  -3  12   6       82.34       76.53     10.33 o 
  -2  12   6       45.62       28.05     36.77 o 
  -1  12   6       11.86       10.19      9.27 o 
   0  12   6        3.14        4.49      2.75 o 
   1  12   6        4.71        3.62      4.76 o 
   2  12   6        5.30        5.53      4.96 o 
   3  12   6       45.27       32.16     17.96 o 
  -9   0   7        7.83        9.54      7.70 o 
  -7   0   7      805.18      771.27     21.84 o 
  -5   0   7      105.45      104.86      4.49 o 
  -3   0   7       47.19       47.08      2.38 o 
  -1   0   7     6117.53     6964.79     42.42 o 
   1   0   7     1303.11     1247.56     10.12 o 
   3   0   7     4317.07     4564.09     38.40 o 
   5   0   7        0.05        0.80      2.66 o 
   7   0   7      744.49      804.42     24.25 o 
   9   0   7        3.36        4.70      4.99 o 
 -10   1   7        1.54        2.33      4.05 o 
  -9   1   7        1.80        2.17      2.16 o 
  -8   1   7      254.19      235.77      6.80 o 
  -7   1   7      306.60      295.73      6.70 o 
  -6   1   7       70.38       63.35      4.08 o 
  -5   1   7      149.94      140.46      4.22 o 
  -4   1   7        1.26        4.19      1.06 o 
  -3   1   7       21.53       27.91      1.45 o 
  -2   1   7        0.35        6.13      2.09 o 
  -1   1   7     1956.28     1888.71     19.30 o 
   0   1   7     4801.98     5024.26     54.13 o 
   1   1   7     1444.24     1506.06     12.33 o 
   2   1   7      444.65      441.89      4.34 o 
   3   1   7      300.40      324.34      9.72 o 
   4   1   7      105.08       95.97      4.64 o 
   5   1   7       24.85       26.95      7.30 o 
   6   1   7       14.55       19.42      5.39 o 
   7   1   7      113.04      100.30      5.42 o 
   8   1   7       31.30       26.48      8.32 o 
   9   1   7        2.65        4.35      3.64 o 
  10   1   7       25.79       19.61     11.69 o 
 -10   2   7       23.36       17.65     13.82 o 
  -9   2   7       31.63       27.99     14.13 o 
  -8   2   7       33.00       34.41     13.95 o 
  -7   2   7       49.52       40.97      3.15 o 
  -6   2   7      248.98      255.45      5.87 o 
  -5   2   7       88.47       87.19      2.47 o 
  -4   2   7      388.19      379.93      7.64 o 
  -3   2   7       66.99       65.82      1.64 o 
  -2   2   7      377.76      408.64      3.95 o 
  -1   2   7      238.06      266.01      2.87 o 
   0   2   7     2382.38     2478.37     39.10 o 
   1   2   7     5836.46     6462.88     47.86 o 
   2   2   7     1868.12     1937.77     25.26 o 
   3   2   7      132.82      137.22      4.54 o 
   4   2   7       45.01       62.68      3.32 o 
   5   2   7       77.00       83.71      4.46 o 
   6   2   7       58.16       53.16      5.28 o 
   7   2   7      173.90      168.49      6.94 o 
   8   2   7      281.21      293.77     13.15 o 
   9   2   7       57.79       64.03      9.17 o 
  10   2   7      140.73      148.69      9.33 o 
 -10   3   7      182.00      195.36     12.12 o 
  -9   3   7      322.05      350.79     22.05 o 
  -8   3   7        3.76        7.25      3.17 o 
  -7   3   7        0.16        1.59      3.90 o 
  -6   3   7      165.48      168.64      6.48 o 
  -5   3   7       20.58       27.22      7.59 o 
  -4   3   7        0.02        1.99      1.51 o 
  -3   3   7      173.76      195.79      5.51 o 
  -2   3   7      166.94      132.37      3.16 o 
  -1   3   7      140.35      126.03      2.94 o 
   0   3   7     2933.78     3224.51     39.23 o 
   1   3   7     1908.14     1990.04     15.01 o 
   2   3   7        5.13       11.03      3.00 o 
   3   3   7      281.61      260.11      6.45 o 
   4   3   7      574.62      587.83      9.27 o 
   5   3   7       36.05       42.42     11.62 o 
   6   3   7      260.84      243.35     10.45 o 
   7   3   7       60.87       53.59      6.40 o 
   8   3   7       12.23        8.33      3.82 o 
   9   3   7       19.15       15.94      5.31 o 
  10   3   7       28.09       21.93     12.42 o 
 -10   4   7       12.22       13.56     12.90 o 
  -9   4   7       46.32       25.01     16.75 o 
  -8   4   7        1.06        1.97      2.35 o 
  -7   4   7      207.49      204.16      7.81 o 
  -6   4   7        2.04        3.72      1.80 o 
  -5   4   7      133.81      120.98      5.65 o 
  -4   4   7      346.77      403.36      9.73 o 
  -3   4   7        4.01        5.08      1.86 o 
  -2   4   7      412.34      415.63      7.77 o 
  -1   4   7      259.56      248.32      5.69 o 
   0   4   7      533.53      620.41     11.50 o 
   1   4   7       81.62       66.96      2.34 o 
   2   4   7       73.55      102.43      4.04 o 
   3   4   7      475.91      494.65      8.91 o 
   4   4   7      193.39      161.26      5.77 o 
   5   4   7       56.44       49.59      2.86 o 
   6   4   7      234.19      221.75      6.14 o 
   7   4   7      114.23      119.95      6.47 o 
   8   4   7      209.67      213.21      9.65 o 
   9   4   7       39.36       28.09     11.96 o 
  10   4   7       13.25        8.31      4.62 o 
  -9   5   7        1.99       -0.89      5.54 o 
  -8   5   7       88.81       97.19     10.48 o 
  -7   5   7      458.52      432.59     17.41 o 
  -6   5   7      124.95      103.71      6.10 o 
  -5   5   7      160.73      164.53      8.19 o 
  -4   5   7       20.38       17.38      5.13 o 
  -3   5   7        6.38        7.32      1.13 o 
  -2   5   7      195.90      205.04      6.00 o 
  -1   5   7      528.57      585.94     11.51 o 
   0   5   7       43.40       39.09      2.21 o 
   1   5   7      358.59      372.42      7.82 o 
   2   5   7        3.08        3.49      1.40 o 
   3   5   7      450.15      418.20     13.57 o 
   4   5   7       87.19       81.68      6.29 o 
   5   5   7       11.29       17.71      4.77 o 
   6   5   7      286.69      293.07     11.39 o 
   7   5   7      113.35      126.48      6.50 o 
   8   5   7       32.50       27.16     12.92 o 
   9   5   7        5.16        6.90      5.91 o 
  -9   6   7       64.43       35.87     25.38 o 
  -8   6   7        4.24        8.29      4.00 o 
  -7   6   7      147.52      120.44     11.51 o 
  -6   6   7        9.40       10.02      4.62 o 
  -5   6   7       96.18       86.73      5.89 o 
  -4   6   7        1.58        4.02      2.12 o 
  -3   6   7      404.63      417.48      5.85 o 
  -2   6   7      705.27      683.82     18.26 o 
  -1   6   7      734.67      778.48     14.48 o 
   0   6   7       31.83       34.52      7.48 o 
   1   6   7       19.21       21.05      3.75 o 
   2   6   7        1.27        2.57      1.15 o 
   3   6   7       12.44       14.37      4.40 o 
   4   6   7      358.32      375.73     11.97 o 
   5   6   7      439.26      465.24     15.22 o 
   6   6   7       91.49       91.13      9.14 o 
   7   6   7       49.84       57.01      6.20 o 
   8   6   7       13.34       17.42      9.26 o 
   9   6   7       30.87       26.18     15.91 o 
  -9   7   7       46.24       29.72     44.03 o 
  -8   7   7        1.04        3.17      5.88 o 
  -7   7   7       64.18       80.97      9.55 o 
  -6   7   7        0.26        3.11      3.71 o 
  -5   7   7      729.80      687.89     22.67 o 
  -4   7   7        2.24        3.40      2.75 o 
  -3   7   7       21.15       21.54      2.11 o 
  -2   7   7      159.23      156.03      8.51 o 
  -1   7   7      530.90      535.36     12.45 o 
   0   7   7       71.73       80.08      7.09 o 
   1   7   7        0.39        1.65      1.72 o 
   2   7   7      464.70      446.49     11.11 o 
   3   7   7       28.97       41.36     14.12 o 
   4   7   7      755.59      818.56     18.50 o 
   5   7   7      202.86      192.25     11.85 o 
   6   7   7       15.49       15.12      6.06 o 
   7   7   7        9.15        8.44      4.03 o 
   8   7   7       14.41       10.03      6.12 o 
  -8   8   7       17.90       15.67      6.79 o 
  -7   8   7        2.17        3.27      4.26 o 
  -6   8   7        4.00        3.82      3.18 o 
  -5   8   7       91.19       66.63     21.97 o 
  -4   8   7      327.00      323.98     12.09 o 
  -3   8   7        2.53        8.25      3.30 o 
  -2   8   7       57.49       43.53      4.43 o 
  -1   8   7        4.22        5.73      2.85 o 
   0   8   7      258.35      256.04     17.86 o 
   1   8   7        9.59       12.59      6.76 o 
   2   8   7      494.83      520.21     14.34 o 
   3   8   7       22.01       25.52      7.37 o 
   4   8   7        0.00        3.23      2.73 o 
   5   8   7       25.66       27.63     10.60 o 
   6   8   7      160.21      166.22     10.13 o 
   7   8   7      106.71      105.70      9.25 o 
   8   8   7       16.22       10.88      9.26 o 
  -7   9   7       91.05       83.19     11.33 o 
  -6   9   7        1.61        1.65      3.90 o 
  -5   9   7        2.42        5.76      4.44 o 
  -4   9   7      364.78      392.23     18.15 o 
  -3   9   7       17.03       24.43      8.44 o 
  -2   9   7      113.52      115.92      7.01 o 
  -1   9   7       27.60       23.77      8.47 o 
   0   9   7      148.72      143.71      9.84 o 
   1   9   7     1020.11      994.70     30.56 o 
   2   9   7      388.75      345.08     31.53 o 
   3   9   7      104.66       98.97      8.63 o 
   4   9   7      129.37      150.29      8.88 o 
   5   9   7        0.23        2.46      3.16 o 
   6   9   7       12.18       14.10      7.55 o 
   7   9   7        3.19        5.58      4.34 o 
  -6  10   7        5.14        5.56      4.12 o 
  -5  10   7        0.56        1.69      3.50 o 
  -4  10   7        1.87        3.72      3.50 o 
  -3  10   7        2.52        1.87      4.00 o 
  -2  10   7        0.00        2.12      1.51 o 
  -1  10   7      133.75      130.26     10.30 o 
   0  10   7      215.61      220.58     14.77 o 
   1  10   7       34.43       28.79     12.17 o 
   2  10   7        2.22        6.63      3.18 o 
   3  10   7       33.23       48.81      8.36 o 
   4  10   7      108.74      118.04     10.49 o 
   5  10   7        5.63        5.53      4.50 o 
   6  10   7        0.62        1.73      2.93 o 
  -5  11   7        1.54        3.57      3.78 o 
  -4  11   7       15.04       16.25      7.59 o 
  -3  11   7        8.29        7.98      4.66 o 
  -2  11   7       48.50       41.85     29.95 o 
  -1  11   7      292.78      305.30     18.53 o 
   0  11   7        8.20        5.79      4.02 o 
   1  11   7       18.84       21.90     13.33 o 
   2  11   7        0.76        3.38      3.27 o 
   3  11   7       68.85       67.10     10.87 o 
   4  11   7       23.80       17.33      6.06 o 
   5  11   7       72.98       87.83      9.50 o 
  -3  12   7       20.41       16.37      8.51 o 
  -2  12   7       17.87       27.57     24.94 o 
  -1  12   7       23.79       15.06     17.48 o 
   0  12   7        2.57        2.89      2.94 o 
   1  12   7      132.01      149.68     12.63 o 
   2  12   7      259.50      254.25     13.76 o 
   3  12   7       16.21       15.28      8.57 o 
 -10   0   8       20.43       13.36     13.90 o 
  -8   0   8       41.66       42.06     10.59 o 
  -6   0   8     1826.88     1668.08     86.68 o 
  -4   0   8      383.54      350.61     11.43 o 
  -2   0   8     5775.67     6733.18    103.08 o 
   0   0   8     2149.37     2317.73     42.76 o 
   2   0   8      866.80      815.98     14.43 o 
   4   0   8       65.20       62.74      5.41 o 
   6   0   8      153.23      162.53      9.37 o 
   8   0   8       10.77        7.85      4.69 o 
  10   0   8      111.40      114.94     10.02 o 
 -10   1   8        1.76        2.79      5.35 o 
  -9   1   8        0.25        1.69      2.84 o 
  -8   1   8       15.75       13.71      4.36 o 
  -7   1   8      687.21      711.47     13.78 o 
  -6   1   8      181.81      175.79      4.13 o 
  -5   1   8       10.12        8.50      2.13 o 
  -4   1   8      147.75      148.75      4.31 o 
  -3   1   8       19.80       20.48      1.64 o 
  -2   1   8        9.83        5.66      1.16 o 
  -1   1   8      183.68      178.48      3.24 o 
   0   1   8       95.20       92.76      2.98 o 
   1   1   8      191.62      189.34      3.43 o 
   2   1   8       14.16       18.11      1.53 o 
   3   1   8      337.86      322.56      7.14 o 
   4   1   8       27.77       26.30      6.68 o 
   5   1   8     1229.91     1226.12     25.16 o 
   6   1   8      593.22      613.83     17.52 o 
   7   1   8       40.73       39.75      9.59 o 
   8   1   8      222.43      228.01     11.21 o 
   9   1   8       17.63       14.84      5.89 o 
  10   1   8        2.20        3.33      2.24 o 
 -10   2   8       26.93       32.18     23.41 o 
  -9   2   8       56.98       49.49     22.91 o 
  -8   2   8       19.82       23.98      8.54 o 
  -7   2   8       52.79       48.97      7.22 o 
  -6   2   8        1.15        1.87      0.91 o 
  -5   2   8      243.61      217.19      5.56 o 
  -4   2   8     1901.48     2007.41     24.50 o 
  -3   2   8      262.46      291.22      5.59 o 
  -2   2   8      192.48      212.58      4.11 o 
  -1   2   8      253.85      248.31      2.94 o 
   0   2   8       11.42       18.04      3.81 o 
   1   2   8       94.07       91.93      2.07 o 
   2   2   8       80.78       85.03      2.82 o 
   3   2   8      673.51      737.77     12.26 o 
   4   2   8        6.04        4.95      1.37 o 
   5   2   8      139.82      145.66      6.27 o 
   6   2   8       29.01       28.04      6.92 o 
   7   2   8       11.96       11.10      3.78 o 
   8   2   8      331.47      310.69     11.65 o 
   9   2   8       90.05       83.29      6.12 o 
  10   2   8       40.32       23.56     14.64 o 
 -10   3   8       48.95       41.94     30.04 o 
  -9   3   8        8.53       10.86      7.28 o 
  -8   3   8        1.86        2.36      2.03 o 
  -7   3   8      281.41      272.92     10.05 o 
  -6   3   8        9.93       12.88      4.20 o 
  -5   3   8      204.32      224.74      6.33 o 
  -4   3   8       60.74       49.26      4.61 o 
  -3   3   8     1406.68     1469.57     22.59 o 
  -2   3   8        3.51        7.95      1.66 o 
  -1   3   8       95.89       84.76      2.52 o 
   0   3   8       34.75       18.57      1.75 o 
   1   3   8      354.94      318.50      3.68 o 
   2   3   8      954.01     1104.51     18.25 o 
   3   3   8     1361.29     1410.85     14.78 o 
   4   3   8      142.94      139.22      5.15 o 
   5   3   8       47.16       39.96      5.88 o 
   6   3   8       27.80       34.77     10.07 o 
   7   3   8       44.63       49.84      6.76 o 
   8   3   8      117.19      133.72      8.72 o 
   9   3   8       21.73       12.89      8.48 o 
  10   3   8       39.88       31.59     18.49 o 
 -10   4   8       36.26       22.79     15.64 o 
  -9   4   8       15.20       10.33      6.67 o 
  -8   4   8       53.89       53.10      6.96 o 
  -7   4   8      803.95      730.93     14.19 o 
  -6   4   8      111.56      119.19      5.38 o 
  -5   4   8       69.39       73.35      7.59 o 
  -4   4   8      596.76      633.14     14.18 o 
  -3   4   8      152.78      150.24      4.23 o 
  -2   4   8      560.74      611.10      9.39 o 
  -1   4   8     1256.01     1344.83     19.32 o 
   0   4   8     1451.79     1466.77     21.10 o 
   1   4   8       61.46       67.49      2.28 o 
   2   4   8       37.06       43.74      2.91 o 
   3   4   8      109.41      109.34      4.42 o 
   4   4   8      431.83      459.46      7.28 o 
   5   4   8      157.95      170.96      5.39 o 
   6   4   8       38.61       34.26      3.79 o 
   7   4   8      125.40      131.25      7.22 o 
   8   4   8      162.64      156.88      8.71 o 
   9   4   8        9.98        4.91      2.89 o 
  -9   5   8        0.19        1.92      2.37 o 
  -8   5   8       83.93       72.80     11.81 o 
  -7   5   8      129.70      107.39      6.36 o 
  -6   5   8      116.74      111.81      7.15 o 
  -5   5   8       25.80       26.32      6.90 o 
  -4   5   8        0.27        1.60      1.97 o 
  -3   5   8      157.40      168.78      4.74 o 
  -2   5   8       26.85       32.79      1.98 o 
  -1   5   8      226.89      212.59      6.04 o 
   0   5   8     1011.78     1059.61     22.04 o 
   1   5   8      155.15      163.14      5.50 o 
   2   5   8      115.26      114.87      3.76 o 
   3   5   8        1.51        1.88      0.90 o 
   4   5   8       67.90       68.86      4.06 o 
   5   5   8      324.09      336.59     10.08 o 
   6   5   8      192.36      194.74      7.40 o 
   7   5   8       56.45       56.10      7.81 o 
   8   5   8       43.19       42.34     11.31 o 
   9   5   8        3.20        7.40      3.70 o 
  -9   6   8       26.99       20.30     13.30 o 
  -8   6   8      159.07      148.76     14.20 o 
  -7   6   8        0.96        3.79      2.85 o 
  -6   6   8        0.10        1.82      1.85 o 
  -5   6   8      134.99      111.16      6.29 o 
  -4   6   8       32.11       30.53      7.54 o 
  -3   6   8      248.76      266.32      6.08 o 
  -2   6   8      216.82      210.37      4.93 o 
  -1   6   8       73.29       78.23      3.75 o 
   0   6   8      133.46      136.76      5.91 o 
   1   6   8      117.86      116.45      4.55 o 
   2   6   8        0.37        2.45      1.70 o 
   3   6   8       42.87       43.11      3.64 o 
   4   6   8      928.96      921.05     25.15 o 
   5   6   8      490.87      521.39     20.34 o 
   6   6   8       11.71       15.58      4.27 o 
   7   6   8       36.41       34.40     14.96 o 
   8   6   8        2.62        2.92      3.11 o 
   9   6   8        7.82        8.37      2.91 o 
  -8   7   8       29.27       23.95     11.74 o 
  -7   7   8       13.75       11.04      6.55 o 
  -6   7   8       53.73       51.00     10.15 o 
  -5   7   8      258.64      198.34      8.03 o 
  -4   7   8       20.53       17.87      6.14 o 
  -3   7   8      462.46      441.16     10.01 o 
  -2   7   8      359.30      331.39      8.75 o 
  -1   7   8      321.53      306.88     11.44 o 
   0   7   8      152.38      154.49      7.53 o 
   1   7   8      264.89      271.41     12.06 o 
   2   7   8      110.51      105.85      5.25 o 
   3   7   8       14.20       12.54      4.53 o 
   4   7   8      212.63      228.74      8.55 o 
   5   7   8      185.52      175.79      9.08 o 
   6   7   8      139.65      152.54      8.34 o 
   7   7   8        1.00        2.46      2.58 o 
   8   7   8       44.23       61.12     10.67 o 
  -8   8   8       11.25       13.16      7.47 o 
  -7   8   8       61.85       66.50      8.30 o 
  -6   8   8       42.12       29.37     13.65 o 
  -5   8   8      518.03      529.04     21.04 o 
  -4   8   8       82.33       79.96      6.06 o 
  -3   8   8      419.19      386.26     13.90 o 
  -2   8   8       83.12       81.71      5.25 o 
  -1   8   8       46.12       41.23      6.07 o 
   0   8   8       33.07       27.54     10.23 o 
   1   8   8       21.54       25.91      9.25 o 
   2   8   8      134.63      141.09      7.61 o 
   3   8   8      290.19      281.51     11.86 o 
   4   8   8       29.39       34.59     12.64 o 
   5   8   8       10.33       11.11      5.20 o 
   6   8   8       35.02       31.91     12.78 o 
   7   8   8       24.56       24.74     10.78 o 
   8   8   8        4.85        7.84      6.44 o 
  -7   9   8        1.48        3.23      3.99 o 
  -6   9   8        5.24       15.26      9.03 o 
  -5   9   8        0.12        1.11      4.84 o 
  -4   9   8      231.15      251.09     13.64 o 
  -3   9   8       25.26       13.54      6.18 o 
  -2   9   8       19.12       21.25      7.75 o 
  -1   9   8       56.19       51.12     19.81 o 
   0   9   8      235.27      240.30     14.16 o 
   1   9   8        5.10        4.83      3.58 o 
   2   9   8      265.25      275.42     13.50 o 
   3   9   8      120.75      129.38      8.39 o 
   4   9   8       97.96       93.71      8.97 o 
   5   9   8      174.57      193.57     10.65 o 
   6   9   8       31.00       38.93     22.22 o 
   7   9   8       50.01       66.31     15.69 o 
  -6  10   8       49.47       49.62     10.82 o 
  -5  10   8        9.10       14.44      7.91 o 
  -4  10   8        2.68        1.11      4.21 o 
  -3  10   8        3.73        4.59      4.30 o 
  -2  10   8        4.36        6.68      4.35 o 
  -1  10   8      301.40      300.97     18.48 o 
   0  10   8       86.71       91.57     10.81 o 
   1  10   8      154.81      153.82     15.58 o 
   2  10   8       31.53       29.16     13.62 o 
   3  10   8       86.98       82.05     12.39 o 
   4  10   8       15.60       17.73      8.03 o 
   5  10   8        0.22        2.78      2.82 o 
   6  10   8       85.18       97.95     15.74 o 
  -5  11   8       50.29       65.46      9.47 o 
  -4  11   8       48.66       53.51     21.51 o 
  -3  11   8        5.05        6.07      3.44 o 
  -2  11   8        2.42       -2.52     10.16 o 
  -1  11   8      114.00       78.55     17.65 o 
   0  11   8       21.76       16.52     10.77 o 
   1  11   8       88.55       82.70     12.05 o 
   2  11   8        5.65        4.27      2.39 o 
   3  11   8      346.65      358.13     12.00 o 
   4  11   8      316.98      347.27     20.02 o 
  -3  12   8      457.08      489.62     29.49 o 
  -2  12   8       58.95       60.18     64.44 o 
  -1  12   8       38.52       27.74     54.32 o 
   0  12   8        5.73        2.73      4.11 o 
   1  12   8       13.09       15.11     12.81 o 
   2  12   8       39.55       32.51     21.05 o 
  -9   0   9        6.33        8.59     10.09 o 
  -7   0   9      725.41      708.50     18.91 o 
  -5   0   9      196.20      200.19      8.05 o 
  -3   0   9      729.31      756.34     18.21 o 
  -1   0   9      102.14      109.53      6.06 o 
   1   0   9     2370.36     2371.40     34.03 o 
   3   0   9      153.52      148.29      6.53 o 
   5   0   9      597.80      679.17     18.75 o 
   7   0   9       25.13       21.93     14.01 o 
   9   0   9       20.03       17.08     13.63 o 
 -10   1   9        0.30        2.73      4.57 o 
  -9   1   9       37.23       29.19     11.56 o 
  -8   1   9        4.67        4.49      2.13 o 
  -7   1   9       85.32       81.61      4.79 o 
  -6   1   9       35.46       33.92      4.55 o 
  -5   1   9       11.35       10.62      2.48 o 
  -4   1   9      673.16      725.41      8.26 o 
  -3   1   9       71.15       62.02      2.07 o 
  -2   1   9     2586.09     2653.29     27.67 o 
  -1   1   9      821.36      835.94      8.38 o 
   0   1   9     9534.86    10475.97    114.92 o 
   1   1   9        1.26        1.34      0.66 o 
   2   1   9       21.68       15.77      2.26 o 
   3   1   9      616.80      669.82     11.26 o 
   4   1   9      534.73      507.46      8.62 o 
   5   1   9     1017.00     1142.32     16.78 o 
   6   1   9      108.36       95.99      7.48 o 
   7   1   9       13.38       15.96      5.89 o 
   8   1   9       15.45       15.19      5.42 o 
   9   1   9        5.33        5.19      3.79 o 
  10   1   9        1.13        0.82      3.44 o 
 -10   2   9       19.97       17.05     12.16 o 
  -9   2   9       12.44       14.73      5.40 o 
  -8   2   9       51.57       50.31      7.31 o 
  -7   2   9        3.51        2.96      2.01 o 
  -6   2   9       50.67       47.60      3.34 o 
  -5   2   9       15.21       15.31      1.69 o 
  -4   2   9      293.75      298.38      7.21 o 
  -3   2   9     1458.52     1448.28     18.15 o 
  -2   2   9      170.68      171.30      3.79 o 
  -1   2   9       64.14       69.30      2.19 o 
   0   2   9      494.20      586.93      6.95 o 
   1   2   9       39.01       46.64      3.71 o 
   2   2   9        6.26        8.69      1.60 o 
   3   2   9       60.94       62.29      2.84 o 
   4   2   9      240.68      252.73      7.94 o 
   5   2   9        9.44       10.28      3.28 o 
   6   2   9       27.87       28.23      7.07 o 
   7   2   9      146.36      141.42      8.42 o 
   8   2   9       57.34       45.09      6.16 o 
   9   2   9       21.51       17.68      6.59 o 
  10   2   9       31.33       18.69     15.17 o 
 -10   3   9       71.85       92.82     16.32 o 
  -9   3   9       39.76       22.41     10.93 o 
  -8   3   9       42.32       39.66     12.29 o 
  -7   3   9       79.32       82.31      5.64 o 
  -6   3   9      882.96      898.68     18.69 o 
  -5   3   9      351.34      355.02      8.30 o 
  -4   3   9     1266.91     1243.99     22.91 o 
  -3   3   9      314.51      322.81      7.12 o 
  -2   3   9      180.23      196.18      4.47 o 
  -1   3   9        5.44        5.62      1.36 o 
   0   3   9      187.25      203.64      4.68 o 
   1   3   9     3647.11     4167.53     51.33 o 
   2   3   9     1043.52     1050.67     17.44 o 
   4   3   9      261.80      245.37      8.30 o 
   5   3   9       52.21       49.78      5.44 o 
   6   3   9        1.88        4.08      2.22 o 
   7   3   9       13.57       14.84      6.37 o 
   8   3   9      120.48      105.56      8.94 o 
   9   3   9       46.50       35.25      6.55 o 
  10   3   9       46.82       28.19     22.19 o 
 -10   4   9        1.02        3.75      3.38 o 
  -9   4   9      263.03      258.15     12.20 o 
  -8   4   9       49.95       44.79      6.74 o 
  -7   4   9       16.77       13.49      4.62 o 
  -6   4   9       68.78       52.95     12.44 o 
  -5   4   9       68.12       68.01      5.78 o 
  -4   4   9        4.94        8.67      2.65 o 
  -3   4   9      388.16      392.94      7.69 o 
  -2   4   9       12.46        8.51      2.10 o 
  -1   4   9       44.53       33.95      2.63 o 
   0   4   9     1387.26     1455.98     24.07 o 
   1   4   9       19.81       26.50      3.49 o 
   2   4   9      173.31      168.57      5.07 o 
   3   4   9      226.78      224.52      6.96 o 
   4   4   9      813.14      795.52     10.64 o 
   5   4   9       27.28       22.70      4.62 o 
   6   4   9        5.35        7.54      2.60 o 
   7   4   9      307.54      320.80     14.20 o 
   8   4   9        1.04        2.06      2.97 o 
   9   4   9       52.54       51.14      6.32 o 
  -9   5   9       96.12      119.68     10.69 o 
  -8   5   9       79.42       84.56     11.92 o 
  -7   5   9        0.64        1.96      2.37 o 
  -6   5   9      433.98      384.36     13.36 o 
  -5   5   9      549.23      530.51     12.77 o 
  -4   5   9       50.75       56.99      7.32 o 
  -3   5   9      139.89      139.23      3.62 o 
  -2   5   9      562.40      531.54     11.03 o 
  -1   5   9     1352.67     1368.26     20.32 o 
   0   5   9        2.13        5.19      1.79 o 
   1   5   9        0.01        1.78      0.82 o 
   2   5   9       77.02       80.41      2.57 o 
   3   5   9        2.97        4.51      1.45 o 
   4   5   9       45.86       43.75      2.94 o 
   5   5   9       93.82       90.51      3.34 o 
   6   5   9        7.89       10.81      3.84 o 
   7   5   9      144.19      146.75      8.79 o 
   8   5   9        2.41        3.08      2.56 o 
   9   5   9        4.92        4.19      3.19 o 
  -9   6   9        8.83        9.40      5.25 o 
  -8   6   9       40.59       25.98     13.00 o 
  -7   6   9      648.34      603.38     22.80 o 
  -6   6   9        0.31        0.78      2.13 o 
  -5   6   9      179.72      143.71      5.85 o 
  -4   6   9      143.83      160.67      8.71 o 
  -3   6   9      314.29      303.85      7.07 o 
  -2   6   9       96.59       91.90      4.12 o 
  -1   6   9       31.09       29.88      4.33 o 
   0   6   9      207.95      177.23      6.79 o 
   1   6   9       77.44       72.29      3.81 o 
   2   6   9        2.44        2.33      1.35 o 
   3   6   9       23.46       20.78      2.72 o 
   4   6   9       10.40        9.34      1.57 o 
   5   6   9       58.51       49.56     10.47 o 
   6   6   9      107.34      103.14      6.86 o 
   7   6   9        0.79        3.51      2.59 o 
   8   6   9       38.47       33.07     20.64 o 
   9   6   9        3.49        4.50      3.13 o 
  -8   7   9       31.86       22.74     15.52 o 
  -7   7   9        0.44        2.84      3.05 o 
  -6   7   9       10.61        8.23      3.69 o 
  -5   7   9        9.49       14.48      4.90 o 
  -4   7   9       46.21       47.80      5.10 o 
  -3   7   9     2024.26     2060.26     34.12 o 
  -2   7   9      684.92      651.73     16.09 o 
  -1   7   9       17.99       22.98      8.08 o 
   0   7   9      182.63      172.00      9.47 o 
   1   7   9      243.11      186.90     17.88 o 
   2   7   9        2.47        2.88      1.26 o 
   3   7   9      412.36      412.88     18.05 o 
   4   7   9       41.37       42.81     11.79 o 
   5   7   9       18.84       24.58      7.36 o 
   6   7   9       38.73       36.02     14.58 o 
   7   7   9        1.82        3.62      2.00 o 
   8   7   9       58.98       80.95     10.07 o 
  -8   8   9        8.60       10.45      9.95 o 
  -7   8   9       12.03        8.44      7.04 o 
  -6   8   9       23.87       26.39     15.03 o 
  -5   8   9       50.65       45.33     18.75 o 
  -4   8   9        5.75       12.11      3.86 o 
  -3   8   9     1022.26      981.16     19.95 o 
  -2   8   9       84.75       71.59      6.36 o 
  -1   8   9        4.36        4.30      1.97 o 
   0   8   9        5.67        7.07      3.43 o 
   1   8   9      332.54      338.01     17.31 o 
   2   8   9        5.26        6.83      3.21 o 
   3   8   9      256.25      248.07      9.68 o 
   4   8   9        0.87        0.84      2.72 o 
   5   8   9        0.44        2.71      2.30 o 
   6   8   9       49.23       53.47      7.72 o 
   7   8   9       93.27       99.71      9.56 o 
  -7   9   9       97.57      118.05     12.48 o 
  -6   9   9       36.25       33.56     24.45 o 
  -5   9   9      105.92      103.99      9.23 o 
  -4   9   9      131.61      104.63     15.48 o 
  -3   9   9      150.56      156.37      8.84 o 
  -2   9   9        4.83        6.28      3.51 o 
  -1   9   9      229.09      247.96     12.24 o 
   0   9   9        2.37        4.08      3.62 o 
   1   9   9       40.63       55.55     19.45 o 
   2   9   9      145.62      128.43      8.39 o 
   3   9   9        0.23        2.16      3.22 o 
   4   9   9        0.59        2.81      4.20 o 
   5   9   9        0.51        1.96      2.46 o 
   6   9   9        1.43        2.41      2.17 o 
   7   9   9       91.18       96.58     18.23 o 
  -6  10   9      102.91      131.09     10.81 o 
  -5  10   9       23.08       22.24      9.36 o 
  -4  10   9       11.35        9.58      5.59 o 
  -3  10   9        7.95        9.34      4.83 o 
  -2  10   9       33.15       23.53     14.23 o 
  -1  10   9       10.85       10.93      6.71 o 
   0  10   9        0.09       -0.81      3.96 o 
   1  10   9        0.05        1.89      4.68 o 
   2  10   9      435.37      439.25     25.63 o 
   3  10   9      154.71      147.77      9.92 o 
   4  10   9       14.09        9.56      4.71 o 
   5  10   9       15.21       11.14      6.32 o 
   6  10   9       76.59      114.26     20.86 o 
  -4  11   9      101.68       79.25     20.95 o 
  -3  11   9        9.48       17.13      6.94 o 
  -2  11   9       22.70       18.33     15.40 o 
  -1  11   9      429.32      392.84     26.96 o 
   0  11   9      100.81      103.13      9.39 o 
   1  11   9        0.54        1.11      4.34 o 
   2  11   9       39.31       36.27     16.11 o 
   3  11   9      207.93      218.03     11.97 o 
   4  11   9       84.50      107.13     13.82 o 
  -2  12   9       80.55       83.83     20.34 o 
  -1  12   9       14.54        9.17     15.81 o 
   0  12   9       55.42       42.12     52.65 o 
   1  12   9        5.60        3.33      3.03 o 
   2  12   9        0.83        2.92      4.87 o 
 -10   0  10       30.45       22.56     25.11 o 
  -8   0  10       90.61       80.31     11.68 o 
  -6   0  10      375.08      385.60     13.40 o 
  -4   0  10       95.79       84.24      4.28 o 
  -2   0  10     3526.31     3799.52     91.89 o 
   0   0  10     8106.29     9232.08    145.80 o 
   2   0  10      287.01      299.69      8.85 o 
   4   0  10       84.28       81.07      6.17 o 
   6   0  10      110.36      111.45      9.69 o 
   8   0  10       29.75       23.09     18.57 o 
  10   0  10       18.17       14.11     11.66 o 
 -10   1  10       24.23       23.89     19.88 o 
  -9   1  10       99.72       88.37      9.20 o 
  -8   1  10       81.65       94.34      7.33 o 
  -7   1  10      274.83      250.08     14.55 o 
  -6   1  10       58.41       61.08      3.07 o 
  -5   1  10        1.57        1.07      0.73 o 
  -4   1  10      899.62      917.62     13.72 o 
  -3   1  10       26.38       23.54      1.76 o 
  -2   1  10     2702.89     2848.64     61.35 o 
  -1   1  10      455.89      423.67      4.59 o 
   0   1  10     1570.81     1619.51     12.13 o 
   1   1  10      513.91      476.78      6.68 o 
   2   1  10      162.89      155.28      4.11 o 
   3   1  10      104.60      108.10      3.72 o 
   4   1  10      516.51      516.90     10.65 o 
   5   1  10       12.69       12.98      4.22 o 
   6   1  10       17.51       16.61      5.61 o 
   7   1  10        0.08        0.80      2.50 o 
   8   1  10       18.85       14.57      6.54 o 
   9   1  10       10.13       12.69      5.71 o 
  10   1  10        0.76        1.23      2.80 o 
 -10   2  10        0.00        1.45      4.16 o 
  -9   2  10      113.76      107.91      7.85 o 
  -8   2  10       15.94       12.16      4.91 o 
  -7   2  10      400.78      380.93     12.17 o 
  -6   2  10       13.37       11.83      1.75 o 
  -5   2  10       16.68       18.09      2.18 o 
  -4   2  10      937.14      976.62     15.42 o 
  -3   2  10      700.99      730.83      9.64 o 
  -2   2  10       88.91       85.64      2.54 o 
  -1   2  10       14.32       10.75      1.35 o 
   0   2  10      699.22      714.50     12.92 o 
   1   2  10     2253.97     2384.25     36.06 o 
   2   2  10     2335.43     2381.50     30.37 o 
   3   2  10      546.59      551.68      7.85 o 
   4   2  10        0.26        1.29      1.24 o 
   5   2  10       72.67       69.68      4.48 o 
   6   2  10       16.11       14.24      4.42 o 
   7   2  10       19.48       16.00      6.13 o 
   8   2  10        0.31        1.93      2.41 o 
   9   2  10        4.66        8.91      4.57 o 
  10   2  10       14.74       10.30      7.50 o 
 -10   3  10       13.76       10.91      7.52 o 
  -9   3  10       55.20       69.60     10.00 o 
  -8   3  10       31.94       25.10      7.28 o 
  -7   3  10        1.40        3.92      2.44 o 
  -6   3  10      214.20      195.47      7.39 o 
  -5   3  10      116.96      113.35      5.62 o 
  -4   3  10       47.16       41.23      2.20 o 
  -3   3  10        1.60        2.80      0.83 o 
  -2   3  10      315.74      319.55      7.01 o 
  -1   3  10       85.55       80.68      2.40 o 
   0   3  10     1958.68     2070.19     31.41 o 
   1   3  10       31.11       27.83      1.37 o 
   2   3  10     2076.40     2223.19     21.81 o 
   3   3  10       28.63       28.02      2.53 o 
   4   3  10       12.31       11.60      3.13 o 
   5   3  10       57.55       53.03      3.90 o 
   6   3  10        3.60        5.08      2.07 o 
   7   3  10       25.53       22.07      8.68 o 
   8   3  10      125.35      129.32      7.86 o 
   9   3  10       65.92       59.92      6.99 o 
  -9   4  10       23.57       20.51     12.75 o 
  -8   4  10       57.80       52.68      6.38 o 
  -7   4  10      123.73      131.70      7.55 o 
  -6   4  10      335.02      311.78     10.54 o 
  -5   4  10        0.62        1.23      2.51 o 
  -4   4  10        0.67        0.80      2.08 o 
  -3   4  10      678.60      699.12     10.75 o 
  -2   4  10       32.28       32.55      2.27 o 
  -1   4  10      321.25      303.53      7.57 o 
   0   4  10     1359.67     1392.95     35.86 o 
   1   4  10      481.40      545.86      7.30 o 
   2   4  10       61.01       55.40      2.53 o 
   3   4  10        0.11        1.51      1.36 o 
   4   4  10     2350.82     2406.58     45.94 o 
   5   4  10      653.07      661.09     13.84 o 
   6   4  10        9.82       10.15      2.74 o 
   7   4  10      215.63      232.66     11.16 o 
   8   4  10      280.50      293.57     13.12 o 
   9   4  10        1.86        3.73      2.38 o 
  -9   5  10        1.92        1.95      2.40 o 
  -8   5  10       27.84       26.23     15.68 o 
  -7   5  10        0.12        1.27      1.66 o 
  -6   5  10        5.54        8.24      2.48 o 
  -5   5  10      192.41      179.72      6.60 o 
  -4   5  10       21.11       21.65      6.07 o 
  -3   5  10      582.15      552.32      9.51 o 
  -2   5  10        4.38        7.07      1.86 o 
  -1   5  10      120.85      107.67      3.79 o 
   0   5  10       51.55       49.69      3.54 o 
   1   5  10      117.90      113.89      4.04 o 
   2   5  10       26.55       28.17      2.41 o 
   3   5  10        0.18        1.72      1.34 o 
   4   5  10     1172.22     1173.43     22.50 o 
   5   5  10        0.24        1.63      1.34 o 
   6   5  10       54.23       45.62      8.85 o 
   7   5  10       11.57       10.06      3.66 o 
   8   5  10        5.87        3.64      3.38 o 
   9   5  10        0.07        1.64      4.09 o 
  -9   6  10       22.52       23.75     14.10 o 
  -8   6  10       64.18       43.40     26.15 o 
  -7   6  10      125.06      128.10      9.91 o 
  -6   6  10        2.32        4.17      2.10 o 
  -5   6  10       26.47       21.60      7.02 o 
  -4   6  10      181.45      189.56      7.05 o 
  -3   6  10        7.14        7.03      1.85 o 
  -2   6  10       79.11       63.15      2.97 o 
  -1   6  10      262.95      274.59     10.30 o 
   0   6  10       25.62       25.44      3.46 o 
   1   6  10       17.34       18.50      6.11 o 
   2   6  10       22.74       17.07      2.68 o 
   3   6  10        8.74        5.41      2.34 o 
   4   6  10      177.64      162.30      5.13 o 
   5   6  10        6.39        5.98      2.91 o 
   6   6  10      114.73      119.41      8.36 o 
   7   6  10        3.88        3.12      3.03 o 
   8   6  10      141.37      146.39      7.81 o 
  -8   7  10       14.01       17.39      8.90 o 
  -7   7  10       80.81       85.03     15.26 o 
  -6   7  10        8.67       11.15      7.25 o 
  -5   7  10       48.11       37.77      5.86 o 
  -4   7  10       22.21       23.01      6.99 o 
  -3   7  10      245.87      249.23      6.10 o 
  -2   7  10       49.02       51.20      4.34 o 
  -1   7  10      326.98      324.03     10.18 o 
   0   7  10      226.49      244.87     13.49 o 
   1   7  10      117.61      106.53      8.56 o 
   2   7  10       81.94       67.08      4.90 o 
   3   7  10       89.31       73.65      4.81 o 
   4   7  10        9.24       19.54      6.50 o 
   5   7  10        9.20        8.97      3.51 o 
   6   7  10      220.58      216.15     10.38 o 
   7   7  10        0.13        0.46      2.77 o 
   8   7  10      133.14      143.28     19.67 o 
  -7   8  10        5.35        3.50      3.74 o 
  -6   8  10       37.91       27.22     12.83 o 
  -5   8  10      112.37       99.60      8.76 o 
  -4   8  10       97.98       82.13      6.24 o 
  -3   8  10      227.01      231.87      9.06 o 
  -2   8  10       36.54       30.97      4.32 o 
  -1   8  10      141.22      136.88      7.30 o 
   0   8  10      236.55      225.47     12.00 o 
   1   8  10      121.64      142.29     13.03 o 
   2   8  10       61.88       51.16      6.86 o 
   3   8  10      157.68      132.29      7.63 o 
   4   8  10        0.49        0.16      3.19 o 
   5   8  10        4.85        8.13      3.68 o 
   6   8  10       29.22       29.70     11.45 o 
   7   8  10       90.01       78.56     27.63 o 
  -7   9  10        1.45       -1.68      3.98 o 
  -6   9  10        5.67        3.86      4.08 o 
  -5   9  10        2.91        3.78      4.42 o 
  -4   9  10       82.93       83.91     11.00 o 
  -3   9  10       96.74      105.61      7.69 o 
  -2   9  10        0.33        1.59      1.96 o 
  -1   9  10      408.96      384.90     22.23 o 
   0   9  10      122.14      124.20      9.58 o 
   1   9  10       14.22       11.88      7.90 o 
   2   9  10      208.10      231.75     10.86 o 
   3   9  10       68.59       71.25      7.25 o 
   4   9  10        7.01        7.17      3.87 o 
   5   9  10        3.55        4.32      2.78 o 
   6   9  10        0.46        2.68      3.33 o 
  -6  10  10       21.67       24.42     18.42 o 
  -5  10  10       30.20       34.06     16.31 o 
  -4  10  10        0.01        0.97      2.34 o 
  -3  10  10      336.90      349.82     18.51 o 
  -2  10  10       59.39       66.11     40.62 o 
  -1  10  10      164.19      167.50     11.39 o 
   0  10  10        2.36        5.78      4.46 o 
   1  10  10      166.51      171.87     14.33 o 
   2  10  10       85.56       75.99      8.99 o 
   3  10  10       18.86       21.55      7.61 o 
   4  10  10        0.93        2.54      4.05 o 
   5  10  10       28.57       19.07     10.86 o 
  -4  11  10      208.65      209.77     13.16 o 
  -3  11  10      278.33      292.57     16.82 o 
  -2  11  10       64.62       57.97     47.78 o 
  -1  11  10       21.05       16.94     15.57 o 
   0  11  10        3.38        3.54      4.40 o 
   1  11  10      128.71      131.18     10.93 o 
   2  11  10        0.56        1.53      4.18 o 
   3  11  10        2.71        3.65      6.95 o 
   4  11  10       52.11       62.72     11.49 o 
  -2  12  10        5.08        6.65      6.51 o 
  -1  12  10        8.28        5.08     11.65 o 
   0  12  10       55.51       60.79     12.95 o 
   1  12  10      525.98      612.17     26.02 o 
  -9   0  11      510.44      484.54     26.61 o 
  -7   0  11      463.61      463.71     17.43 o 
  -5   0  11      500.10      545.55     14.99 o 
  -3   0  11     1090.86     1080.15     27.36 o 
  -1   0  11      262.87      269.70      7.86 o 
   1   0  11      248.98      252.98      8.35 o 
   3   0  11      123.54      132.04      5.92 o 
   7   0  11       84.52       88.25      7.84 o 
   9   0  11      236.33      260.55     14.21 o 
 -10   1  11       13.86        9.02      5.28 o 
  -9   1  11      422.56      424.78     18.23 o 
  -8   1  11      162.55      163.38      7.72 o 
  -7   1  11     1092.48     1163.31     22.13 o 
  -6   1  11        1.43        1.27      1.25 o 
  -5   1  11      100.17       97.18      3.54 o 
  -4   1  11      115.84      101.64      3.38 o 
  -3   1  11       33.16       35.25      2.15 o 
  -2   1  11     1091.69     1174.66     15.05 o 
  -1   1  11       48.59       44.49      2.26 o 
   0   1  11       25.18       19.40      1.57 o 
   1   1  11      196.64      210.55      4.91 o 
   2   1  11      156.61      158.44      4.08 o 
   3   1  11      306.78      282.94      7.33 o 
   4   1  11      771.26      757.56     14.36 o 
   5   1  11       26.62       26.26      7.30 o 
   6   1  11       69.55       62.34      5.16 o 
   7   1  11       49.83       51.62      5.90 o 
   8   1  11       68.13       63.62      6.10 o 
   9   1  11        0.45        1.02      2.34 o 
  10   1  11        2.07        2.41      2.73 o 
 -10   2  11       11.49       14.76     11.73 o 
  -9   2  11       27.39       19.98      9.94 o 
  -8   2  11        0.17        3.97      3.56 o 
  -7   2  11      400.88      429.86     11.42 o 
  -6   2  11      750.93      758.44     18.22 o 
  -5   2  11       87.54       86.65      3.26 o 
  -4   2  11      759.46      767.11     11.81 o 
  -3   2  11      908.84      861.96      8.94 o 
  -2   2  11      106.84       94.67      3.19 o 
  -1   2  11        2.15        3.34      0.82 o 
   0   2  11     1070.44     1157.82     19.54 o 
   1   2  11        8.82       20.04      5.53 o 
   2   2  11      740.72      712.25      9.19 o 
   3   2  11      176.82      193.10      5.76 o 
   4   2  11       42.66       43.94      3.10 o 
   5   2  11        3.77        5.76      2.32 o 
   6   2  11        1.69        2.17      1.98 o 
   7   2  11       96.87       93.66      6.82 o 
   8   2  11      211.18      204.96      9.47 o 
   9   2  11        3.03        1.99      2.70 o 
  -9   3  11        4.53        5.95      3.44 o 
  -8   3  11        0.07        0.84      2.64 o 
  -7   3  11      171.05      188.02      9.30 o 
  -6   3  11       85.69       94.81      5.48 o 
  -5   3  11      207.53      208.68      7.16 o 
  -4   3  11      108.34      105.60      3.12 o 
  -3   3  11      346.31      345.07      8.06 o 
  -2   3  11       25.65       28.96      1.70 o 
  -1   3  11       14.43       12.59      2.29 o 
   0   3  11     1626.53     1751.02     22.98 o 
   1   3  11     1653.92     1635.04     19.41 o 
   2   3  11        0.66        1.26      0.91 o 
   3   3  11        6.01        9.06      2.51 o 
   4   3  11       30.41       25.90      2.63 o 
   5   3  11       38.84       37.30      3.73 o 
   6   3  11        7.33        6.34      2.25 o 
   7   3  11        0.05        0.69      1.95 o 
   8   3  11       76.15       79.61      6.08 o 
   9   3  11        2.15        1.64      2.61 o 
  -9   4  11        0.40        1.71      4.31 o 
  -8   4  11        0.05        1.11      1.86 o 
  -7   4  11       71.96       54.95      7.25 o 
  -6   4  11      432.64      431.54     13.62 o 
  -5   4  11      534.25      528.21     13.93 o 
  -4   4  11      175.92      161.06      6.70 o 
  -3   4  11      181.81      172.07      5.11 o 
  -2   4  11      279.59      261.50      6.05 o 
  -1   4  11       54.38       67.66      2.69 o 
   0   4  11      337.11      312.34      9.72 o 
   1   4  11      202.13      214.24      5.71 o 
   2   4  11      256.89      258.82      7.50 o 
   3   4  11        0.62        3.44      1.61 o 
   4   4  11       37.74       52.71      3.83 o 
   5   4  11       96.28       96.82      5.82 o 
   6   4  11      121.09      123.74      4.95 o 
   7   4  11        0.39        2.03      1.88 o 
   8   4  11        0.42        1.17      2.47 o 
   9   4  11       13.09       12.08      7.88 o 
  -9   5  11       48.49       39.32     20.07 o 
  -8   5  11      115.20      127.10     10.02 o 
  -7   5  11        2.03        4.40      2.45 o 
  -6   5  11       24.20       22.97      6.08 o 
  -5   5  11       25.86       27.59      8.33 o 
  -4   5  11       79.25       75.98      6.34 o 
  -3   5  11     1651.53     1655.80     27.32 o 
  -2   5  11       12.76       13.75      2.30 o 
  -1   5  11      126.54      112.03      4.36 o 
   0   5  11       30.56       32.96      4.13 o 
   1   5  11        0.00        0.70      1.15 o 
   2   5  11        0.35        0.83      0.67 o 
   3   5  11       21.30       16.35      2.39 o 
   4   5  11        6.19        6.39      2.20 o 
   5   5  11      140.57      132.75      7.59 o 
   6   5  11      277.69      286.04     12.97 o 
   7   5  11        0.12        3.80      3.06 o 
   8   5  11        8.48        8.38      4.50 o 
   9   5  11        6.53        4.32      2.97 o 
  -8   6  11       69.05       58.22     12.01 o 
  -7   6  11        1.68        2.36      3.17 o 
  -6   6  11       37.38       39.49      5.36 o 
  -5   6  11      179.51      176.25      7.25 o 
  -4   6  11        7.32        6.63      2.26 o 
  -3   6  11        0.03        0.64      0.98 o 
  -2   6  11      295.68      292.69      7.31 o 
  -1   6  11      156.81      143.13      5.03 o 
   0   6  11      430.20      407.50     13.04 o 
   1   6  11        2.21        1.69      0.95 o 
   2   6  11      205.68      200.34      6.21 o 
   3   6  11        6.79        6.02      2.73 o 
   4   6  11        0.01        1.23      1.29 o 
   5   6  11       54.37       39.51      5.66 o 
   6   6  11      284.71      279.87     11.11 o 
   7   6  11      163.45      186.44     10.03 o 
   8   6  11       31.24       35.45     16.78 o 
  -8   7  11       17.91       18.06     12.00 o 
  -7   7  11      114.36      107.35      9.26 o 
  -6   7  11       12.00        9.16      5.21 o 
  -5   7  11       22.16       19.73      6.16 o 
  -4   7  11        9.80        9.47      3.60 o 
  -3   7  11        0.41        1.59      1.84 o 
  -2   7  11       47.48       42.25      3.85 o 
  -1   7  11        2.25        1.69      1.74 o 
   0   7  11        5.75        5.74      2.64 o 
   1   7  11       14.94       15.86      5.69 o 
   2   7  11       74.52       62.72      4.39 o 
   3   7  11      339.33      320.39      9.96 o 
   4   7  11       12.59       12.31      3.95 o 
   5   7  11        8.88        5.34      3.35 o 
   6   7  11        0.15        2.70      2.31 o 
   7   7  11       51.62       59.05     10.75 o 
   8   7  11       49.80       47.35     25.78 o 
  -7   8  11        0.16        2.16      2.83 o 
  -6   8  11       11.69        5.32      6.95 o 
  -5   8  11        1.45        0.96      3.55 o 
  -4   8  11       36.03       36.75     12.83 o 
  -3   8  11        1.75        5.18      2.63 o 
  -2   8  11        4.91        5.80      3.03 o 
  -1   8  11       71.20       71.80      7.32 o 
   0   8  11     1435.16     1490.03     58.56 o 
   1   8  11     1072.81      997.80     46.49 o 
   2   8  11      398.29      380.14     13.01 o 
   3   8  11        5.59        3.21      2.49 o 
   4   8  11        1.52        2.58      2.11 o 
   5   8  11       34.96       37.09      6.42 o 
   6   8  11       55.26       64.63      8.06 o 
   7   8  11       18.44       14.22     13.64 o 
  -6   9  11        5.52        3.21      2.60 o 
  -5   9  11       64.91       62.87     28.00 o 
  -4   9  11        0.23        2.94      4.20 o 
  -3   9  11        0.40        0.13      3.00 o 
  -2   9  11       27.22       19.95      9.55 o 
  -1   9  11        4.82        4.87      4.77 o 
   0   9  11       67.67       53.57     24.40 o 
   1   9  11       29.64       40.35     14.83 o 
   2   9  11       39.31       33.74      9.64 o 
   3   9  11        3.72        4.40      3.30 o 
   4   9  11       21.11       26.57      8.87 o 
   5   9  11      185.20      210.61     11.86 o 
   6   9  11       41.02       46.32     11.36 o 
  -5  10  11        0.06        2.99      3.60 o 
  -4  10  11       98.70      107.89      9.51 o 
  -3  10  11       67.83       49.57     21.18 o 
  -2  10  11      189.49      197.07     15.16 o 
  -1  10  11       43.93       33.24     18.55 o 
   0  10  11      119.09       98.13     10.66 o 
   1  10  11       27.95       12.10      5.67 o 
   2  10  11       91.11       97.73     13.71 o 
   3  10  11      153.68      152.93     15.01 o 
   4  10  11      688.57      760.44     20.77 o 
   5  10  11       10.88       13.60     10.14 o 
  -4  11  11       42.78       33.61     15.16 o 
  -3  11  11       20.47       19.79     12.64 o 
  -2  11  11      136.45      136.48     19.46 o 
  -1  11  11       37.52       41.74     41.57 o 
   0  11  11       14.28        8.32      9.02 o 
   1  11  11       12.77        7.53      4.97 o 
   2  11  11        0.43       -1.21      5.02 o 
   3  11  11        0.60       -3.03      6.78 o 
   0  12  11        0.00       -0.82      8.72 o 
 -10   0  12        8.31        7.39     10.12 o 
  -8   0  12        1.40        1.80      5.54 o 
  -6   0  12     2492.26     2555.65     52.37 o 
  -4   0  12       39.82       41.36      6.92 o 
  -2   0  12        2.06        3.59      1.74 o 
   0   0  12       56.24       70.90      3.57 o 
   2   0  12        0.07        1.25      0.86 o 
   4   0  12      829.29      817.51     16.72 o 
   6   0  12      145.36      159.76      9.86 o 
   8   0  12      101.79       94.45      8.81 o 
 -10   1  12       88.71       86.14      8.28 o 
  -9   1  12       10.84        9.23      4.05 o 
  -8   1  12        2.26        3.27      2.31 o 
  -7   1  12      723.36      713.81     13.06 o 
  -6   1  12       78.43       73.45      4.07 o 
  -5   1  12       64.55       64.06      3.76 o 
  -4   1  12        0.02        0.74      1.10 o 
  -3   1  12      964.92      955.76     18.61 o 
  -2   1  12     1539.47     1635.87     13.76 o 
  -1   1  12      844.03      890.52     13.44 o 
   0   1  12     1184.87     1331.40     40.01 o 
   1   1  12      272.35      263.46      6.23 o 
   2   1  12       45.79       37.03      2.02 o 
   3   1  12      475.77      470.23      9.10 o 
   4   1  12      221.90      226.07      6.10 o 
   5   1  12      144.60      142.81      6.35 o 
   6   1  12       20.58       17.43      6.52 o 
   7   1  12       14.24       16.83      7.35 o 
   8   1  12      109.17      115.14      7.64 o 
   9   1  12        0.27        1.66      2.57 o 
 -10   2  12      215.64      253.99     18.55 o 
  -9   2  12      175.19      176.98      9.67 o 
  -8   2  12       35.20       36.35      6.43 o 
  -7   2  12      247.71      233.99     10.08 o 
  -6   2  12        5.94        8.06      2.52 o 
  -5   2  12      920.88      872.29     41.45 o 
  -4   2  12      272.80      288.75      5.28 o 
  -3   2  12      276.46      270.99      6.18 o 
  -2   2  12      715.93      751.22      7.87 o 
  -1   2  12        7.46       13.93      2.87 o 
   0   2  12      445.47      440.65      7.57 o 
   1   2  12     3855.38     4151.48    103.35 o 
   2   2  12      228.71      230.82      7.31 o 
   3   2  12        8.40        6.32      1.77 o 
   4   2  12       36.12       30.84      3.59 o 
   5   2  12        0.37        1.48      2.04 o 
   6   2  12        2.82        3.00      3.05 o 
   7   2  12       33.19       29.10      6.61 o 
   8   2  12        0.03        0.47      2.42 o 
   9   2  12       10.19        9.45      7.28 o 
  -9   3  12        1.74        3.72      2.74 o 
  -8   3  12       23.19       21.25      6.81 o 
  -7   3  12      366.05      370.04     14.48 o 
  -6   3  12      185.05      173.51      7.11 o 
  -5   3  12      965.95      906.62     46.63 o 
  -4   3  12      303.53      316.02      4.65 o 
  -3   3  12      128.76      134.85      4.46 o 
  -2   3  12        0.40        2.84      0.95 o 
  -1   3  12      696.19      687.68     10.93 o 
   0   3  12      581.68      584.10     12.47 o 
   1   3  12      371.76      352.09     10.10 o 
   2   3  12      384.05      396.30      3.99 o 
   3   3  12       56.16       56.33      3.29 o 
   4   3  12       41.36       32.90      3.18 o 
   5   3  12      159.72      144.37      6.96 o 
   6   3  12       13.02       10.05      3.23 o 
   7   3  12       92.75       91.79      7.56 o 
   8   3  12       21.12       17.94      7.80 o 
   9   3  12        2.09        2.99      3.16 o 
  -9   4  12       21.86       19.60      9.61 o 
  -8   4  12        0.02        1.23      1.57 o 
  -7   4  12       78.84       87.92      7.49 o 
  -6   4  12       32.44       38.28     10.37 o 
  -5   4  12        9.79        7.50      3.30 o 
  -4   4  12        8.07        7.38      0.60 o 
  -3   4  12        0.30        1.21      1.23 o 
  -2   4  12       60.59       56.36      2.47 o 
  -1   4  12      113.89      115.58      4.20 o 
   0   4  12       38.60       41.67      1.49 o 
   1   4  12       16.18       24.05      6.92 o 
   2   4  12       61.13       61.08      2.55 o 
   3   4  12       34.17       38.34      3.73 o 
   4   4  12      536.77      544.46     12.74 o 
   5   4  12       46.03       50.19      4.34 o 
   6   4  12       11.39       10.45      3.28 o 
   7   4  12      297.08      280.96     11.05 o 
   8   4  12      120.77      131.02      7.31 o 
   9   4  12       13.41        8.88      5.38 o 
  -9   5  12        1.31        1.78      2.80 o 
  -8   5  12       38.42       47.88      7.58 o 
  -7   5  12        1.41        3.26      2.42 o 
  -6   5  12       28.42       28.38      5.16 o 
  -5   5  12        0.37        1.62      2.14 o 
  -4   5  12      749.48      780.96     21.73 o 
  -3   5  12      737.17      704.41     19.80 o 
  -2   5  12      635.34      606.93     16.36 o 
  -1   5  12      174.83      179.32      5.06 o 
   0   5  12        1.18        0.54      1.52 o 
   1   5  12       57.53       59.22      2.64 o 
   2   5  12      110.29       97.33      3.25 o 
   3   5  12      121.03       99.83      4.65 o 
   4   5  12      121.06      114.61      4.81 o 
   5   5  12       91.80       93.61      4.44 o 
   6   5  12      185.43      171.54      8.36 o 
   7   5  12      145.33      169.67     11.80 o 
   8   5  12      131.03      151.95      7.86 o 
  -8   6  12       25.99       23.84     15.95 o 
  -7   6  12        5.88        6.11      2.94 o 
  -6   6  12        0.06        2.14      1.21 o 
  -5   6  12       24.97       21.41      6.32 o 
  -4   6  12       94.20       89.70      6.08 o 
  -3   6  12       39.14       39.99      3.08 o 
  -2   6  12      142.10      143.62      6.98 o 
  -1   6  12      384.99      357.91     14.43 o 
   0   6  12       76.90       69.04      6.36 o 
   1   6  12      131.80      128.23      5.36 o 
   2   6  12       13.47       15.06      3.57 o 
   3   6  12      120.45       96.06      4.79 o 
   4   6  12      549.31      518.42     15.18 o 
   5   6  12      113.21      113.98      7.27 o 
   6   6  12       84.10       80.13      5.70 o 
   7   6  12       84.52       87.92      9.65 o 
   8   6  12       38.11       39.06      9.31 o 
  -8   7  12        4.59        9.55      4.75 o 
  -7   7  12       49.79       65.69     11.01 o 
  -6   7  12        1.12        0.27      3.45 o 
  -5   7  12        3.61        5.06      2.27 o 
  -4   7  12      138.62      146.17      8.58 o 
  -3   7  12      235.98      233.30      9.59 o 
  -2   7  12      280.27      285.05      8.43 o 
  -1   7  12      454.03      431.19     13.27 o 
   0   7  12      137.66      131.02      8.11 o 
   1   7  12       65.52       65.97      5.39 o 
   2   7  12        7.04        7.73      2.65 o 
   3   7  12        1.73        1.43      1.28 o 
   4   7  12       41.38       30.30      9.41 o 
   5   7  12       25.06       30.98     13.50 o 
   6   7  12      101.26       95.79      9.57 o 
   7   7  12        5.87        4.41      4.99 o 
  -7   8  12        0.02        2.34      4.43 o 
  -6   8  12        4.42       10.53      6.16 o 
  -5   8  12       22.79       20.39     10.80 o 
  -4   8  12       47.58       55.48      7.90 o 
  -3   8  12       48.16       45.18      8.99 o 
  -2   8  12       38.96       34.54      5.94 o 
  -1   8  12       44.89       41.22      8.37 o 
   0   8  12        4.08        5.59      3.23 o 
   1   8  12      255.72      220.74      7.53 o 
   2   8  12        9.66        9.11      2.96 o 
   3   8  12      380.33      379.38     13.42 o 
   4   8  12       35.69       36.73     11.27 o 
   5   8  12        0.53        3.84      3.73 o 
   6   8  12       12.73       10.12      5.22 o 
   7   8  12       18.18       13.52      9.34 o 
  -6   9  12      108.71      114.00     11.53 o 
  -5   9  12      119.21      129.66      9.25 o 
  -4   9  12       11.47        8.02      4.71 o 
  -3   9  12        7.53        4.47      2.55 o 
  -2   9  12       59.69       62.14      6.44 o 
  -1   9  12        7.43        6.63      3.62 o 
   0   9  12       78.17       82.56     14.53 o 
   1   9  12       22.09       25.73      4.79 o 
   2   9  12      104.97      126.65     14.93 o 
   3   9  12       94.90       99.14     13.37 o 
   4   9  12        2.18        4.14      5.22 o 
   5   9  12       53.01       59.06     10.23 o 
   6   9  12        6.99        5.87      6.53 o 
  -5  10  12       88.54       87.50     10.02 o 
  -4  10  12       65.58       67.69     10.00 o 
  -3  10  12      105.64      109.37      8.97 o 
  -2  10  12      154.36      164.21     13.15 o 
  -1  10  12      200.84      208.04     24.09 o 
   0  10  12        0.59       -0.37      2.19 o 
   1  10  12       12.17        7.46      7.72 o 
   2  10  12       40.02       29.76     16.27 o 
   3  10  12        1.19        1.61      3.08 o 
   4  10  12      141.84      150.93     12.45 o 
   5  10  12       10.51        9.98      4.64 o 
  -3  11  12       13.74       18.19     14.52 o 
  -2  11  12       26.89       28.08     22.73 o 
  -1  11  12       52.00       47.06     34.25 o 
   0  11  12        5.42        5.83      7.09 o 
   1  11  12       12.14       12.45     11.13 o 
   2  11  12        8.77       11.64      7.22 o 
   3  11  12      168.71      166.67     13.05 o 
  -9   0  13     1578.24     1657.46     42.73 o 
  -7   0  13     1750.82     1903.69     36.24 o 
  -5   0  13       14.01       18.94      6.13 o 
  -3   0  13     2042.79     2296.97     83.95 o 
  -1   0  13     1196.24     1294.86     19.83 o 
   1   0  13     3184.91     3332.20     53.61 o 
   3   0  13      173.93      155.00      6.75 o 
   5   0  13      139.67      156.81     11.89 o 
   7   0  13       73.59       68.06      7.04 o 
   9   0  13       25.20       21.74     21.16 o 
  -9   1  13       57.35       56.20     12.83 o 
  -8   1  13      443.64      465.13     16.07 o 
  -7   1  13      142.32      142.67      8.34 o 
  -6   1  13       42.89       41.27      4.26 o 
  -5   1  13      266.03      274.90     10.03 o 
  -4   1  13      325.66      337.87      6.78 o 
  -3   1  13       40.59       39.49      2.48 o 
  -2   1  13        9.60       11.88      3.47 o 
  -1   1  13       87.02       83.04      2.97 o 
   0   1  13      620.01      570.84     13.81 o 
   1   1  13       14.21        8.45      2.39 o 
   2   1  13       46.64       38.23      2.18 o 
   3   1  13        8.99        6.29      1.66 o 
   4   1  13       57.58       52.19      3.61 o 
   5   1  13       51.85       52.02      5.32 o 
   6   1  13       36.22       40.01      6.94 o 
   7   1  13       37.00       35.37     12.13 o 
   8   1  13        2.08        2.03      2.14 o 
   9   1  13       15.59        9.96      5.90 o 
  -9   2  13      128.79      117.76     11.41 o 
  -8   2  13        3.67        3.90      2.95 o 
  -7   2  13      321.63      327.07     13.03 o 
  -6   2  13      801.76      841.77     22.14 o 
  -5   2  13      442.21      444.78      9.75 o 
  -4   2  13       65.43       59.78      3.26 o 
  -3   2  13        1.44        2.40      0.94 o 
  -2   2  13        3.10        5.46      1.61 o 
  -1   2  13      223.89      203.96      6.33 o 
   0   2  13      922.81      927.73     14.77 o 
   1   2  13      602.30      594.61     10.98 o 
   2   2  13      478.74      456.93     27.12 o 
   3   2  13      778.00      760.29     10.93 o 
   4   2  13       96.54       82.18      3.67 o 
   5   2  13      323.73      325.29      9.49 o 
   6   2  13      103.76      113.81      6.88 o 
   7   2  13       74.08       76.77      5.58 o 
   8   2  13       10.38        7.37      4.31 o 
   9   2  13       12.51        9.56      6.68 o 
  -9   3  13      138.91      149.32     10.52 o 
  -8   3  13       30.36       33.48     12.78 o 
  -7   3  13      365.62      357.16     12.78 o 
  -6   3  13      293.85      268.21      8.09 o 
  -5   3  13      119.55      108.57      3.86 o 
  -4   3  13      328.19      324.27      7.38 o 
  -3   3  13       64.71       65.19      2.90 o 
  -2   3  13      114.83      118.12      3.69 o 
  -1   3  13       70.13       63.63      1.94 o 
   0   3  13      976.38     1012.40     20.44 o 
   1   3  13     1894.90     1998.25     28.94 o 
   2   3  13      389.23      413.48     10.91 o 
   3   3  13      246.59      239.84      5.34 o 
   4   3  13       28.84       29.89      4.42 o 
   5   3  13      269.43      277.03      7.89 o 
   6   3  13        0.06        0.36      2.08 o 
   7   3  13       14.43       10.27      3.92 o 
   8   3  13      213.63      212.26     11.18 o 
   9   3  13       28.85       16.80      9.60 o 
  -9   4  13        6.25        6.81      4.46 o 
  -8   4  13        8.72        8.55      3.99 o 
  -7   4  13      127.54      133.48      8.36 o 
  -6   4  13       31.22       29.51      7.69 o 
  -5   4  13      161.49      155.87      6.81 o 
  -4   4  13        3.56        3.60      1.60 o 
  -3   4  13     2514.17     2613.59     33.27 o 
  -2   4  13     1163.37     1166.41     23.94 o 
  -1   4  13      197.46      181.96      5.22 o 
   0   4  13       28.80       31.35      9.42 o 
   1   4  13      238.03      229.18      8.13 o 
   2   4  13        5.09        6.74      2.33 o 
   3   4  13       60.97       54.30      4.86 o 
   4   4  13      346.99      351.86      8.68 o 
   5   4  13        0.35        2.80      1.37 o 
   6   4  13        0.01        1.21      2.19 o 
   7   4  13      159.78      167.80      9.16 o 
   8   4  13       12.39        8.32      3.80 o 
   9   4  13        1.53        2.71      2.56 o 
  -9   5  13       14.50        8.35     11.05 o 
  -8   5  13        3.18        3.76      2.90 o 
  -7   5  13       38.48       32.50     12.78 o 
  -6   5  13       62.46       53.89      5.80 o 
  -5   5  13       10.16       16.45      4.64 o 
  -4   5  13       21.60       30.28      8.70 o 
  -3   5  13     2065.03     2110.75     33.73 o 
  -2   5  13      190.55      168.59      5.20 o 
  -1   5  13       51.34       50.77      2.75 o 
   0   5  13      714.75      704.93     17.15 o 
   1   5  13      343.94      321.55      7.36 o 
   2   5  13       97.00       90.85      3.36 o 
   3   5  13       66.28       66.11      4.24 o 
   4   5  13      144.55      146.86      5.50 o 
   5   5  13     1282.17     1277.97     38.01 o 
   6   5  13        9.47       14.94      6.69 o 
   7   5  13      256.39      271.59     15.47 o 
   8   5  13      103.80       82.64     13.06 o 
  -8   6  13        3.07        3.76      4.43 o 
  -7   6  13        0.70        3.39      3.08 o 
  -6   6  13        0.61        1.68      2.41 o 
  -5   6  13       23.75       20.46      6.20 o 
  -4   6  13        0.71        1.97      2.19 o 
  -3   6  13      173.06      168.22      5.09 o 
  -2   6  13     1369.00     1364.08     29.63 o 
  -1   6  13     1801.00     1865.96     42.34 o 
   0   6  13        0.55        0.56      1.14 o 
   1   6  13       60.00       62.06      4.37 o 
   2   6  13      142.44      141.63      5.80 o 
   3   6  13       45.85       32.02      3.27 o 
   4   6  13        1.25        1.24      1.38 o 
   5   6  13      128.30      138.19      8.34 o 
   6   6  13        5.98        7.86      5.34 o 
   7   6  13      154.33      157.43     10.05 o 
   8   6  13       48.51       54.15      8.22 o 
  -7   7  13        0.19        1.39      3.66 o 
  -6   7  13       22.96       16.08      8.67 o 
  -5   7  13      220.48      217.69      8.80 o 
  -4   7  13      155.05      162.34      8.25 o 
  -3   7  13      179.91      165.87      6.63 o 
  -2   7  13       33.92       34.80      3.60 o 
  -1   7  13      345.35      360.45     14.61 o 
   0   7  13       70.46       60.69      6.19 o 
   1   7  13      127.74      101.45      5.92 o 
   2   7  13        6.33        6.39      2.70 o 
   3   7  13      152.08      131.18      6.70 o 
   4   7  13      287.00      294.29     13.79 o 
   5   7  13      149.14      137.11      9.44 o 
   6   7  13       54.79       63.36     10.61 o 
   7   7  13       16.57       13.84      9.17 o 
  -7   8  13      148.12      162.70     11.25 o 
  -6   8  13        7.17        6.96      5.17 o 
  -5   8  13       19.84        7.76      7.07 o 
  -4   8  13      261.53      250.39      9.91 o 
  -3   8  13       41.47       32.30      5.42 o 
  -2   8  13        6.79        5.30      3.18 o 
  -1   8  13      110.23      110.52      6.68 o 
   0   8  13       33.11       41.08     12.61 o 
   1   8  13        0.08        3.24      2.56 o 
   2   8  13      107.97       92.61      7.49 o 
   3   8  13      221.99      225.27     12.27 o 
   4   8  13       11.75        7.18      4.17 o 
   5   8  13        3.46        3.52      4.30 o 
   6   8  13       10.34       12.01      7.21 o 
  -6   9  13       78.09       79.62      8.94 o 
  -5   9  13       11.76        4.64      4.47 o 
  -4   9  13        1.92        3.67      3.20 o 
  -3   9  13        6.03        6.59      3.75 o 
  -2   9  13        0.30        3.12      2.60 o 
  -1   9  13      104.07       91.82      6.87 o 
   0   9  13       40.27       35.96      5.56 o 
   1   9  13      277.20      255.90     15.08 o 
   2   9  13       31.80       27.63     16.77 o 
   3   9  13        7.24        6.28      4.09 o 
   4   9  13        6.10        7.19      4.82 o 
   5   9  13       18.08       20.09      7.87 o 
   6   9  13        3.98        2.09      4.00 o 
  -5  10  13       48.36       51.76     34.05 o 
  -4  10  13       81.82      107.51     12.78 o 
  -3  10  13      324.44      365.12     20.43 o 
  -2  10  13       45.77       48.68     10.02 o 
  -1  10  13        8.79        8.93     10.56 o 
   0  10  13       11.65       12.13     10.63 o 
   1  10  13        4.30        7.38      3.36 o 
   2  10  13      250.66      258.70     14.96 o 
   3  10  13       33.62       20.30     17.03 o 
   4  10  13       86.54       90.38     10.04 o 
  -3  11  13       42.57       27.25     24.57 o 
  -2  11  13        4.56        9.81     13.36 o 
  -1  11  13      112.18      125.81     25.15 o 
   0  11  13        1.07        4.23      8.35 o 
   1  11  13        4.33        3.59      3.93 o 
   2  11  13       31.10       23.31     28.33 o 
  -8   0  14      892.04      980.93     58.34 o 
  -6   0  14       39.64       39.43      6.93 o 
  -4   0  14       11.29       18.27      6.44 o 
  -2   0  14      250.00      270.91     10.73 o 
   0   0  14     1519.03     1500.29     25.29 o 
   2   0  14      236.80      212.56      7.36 o 
   4   0  14      356.48      347.57     14.74 o 
   6   0  14       68.22       68.55      9.19 o 
   8   0  14      110.58      102.87      9.81 o 
  -9   1  14      198.73      208.80     12.22 o 
  -8   1  14        0.14        2.40      2.75 o 
  -7   1  14      555.19      583.03     16.44 o 
  -6   1  14        1.07        1.17      1.72 o 
  -5   1  14      277.46      277.49     10.75 o 
  -4   1  14      181.05      161.65      5.14 o 
  -3   1  14      139.13      144.26      5.35 o 
  -2   1  14       85.67       90.29      3.49 o 
  -1   1  14       72.18       67.72      2.04 o 
   0   1  14       25.06       16.90      2.64 o 
   1   1  14      167.02      152.16      6.07 o 
   2   1  14      259.61      232.96      5.49 o 
   3   1  14      358.14      336.93      5.80 o 
   4   1  14      148.08      143.14      4.90 o 
   5   1  14      102.19       88.22      5.66 o 
   6   1  14        2.67        5.11      2.19 o 
   7   1  14      152.35      155.30      8.19 o 
   8   1  14       13.59       10.31      4.81 o 
   9   1  14      187.29      172.59      9.35 o 
  -9   2  14        8.74        6.10      3.65 o 
  -8   2  14       14.12       15.08      5.81 o 
  -7   2  14       27.83       22.11      7.31 o 
  -6   2  14     1230.10     1320.90     19.28 o 
  -5   2  14      103.83       97.53      4.53 o 
  -4   2  14       37.24       33.94      3.15 o 
  -3   2  14      171.14      176.21      4.40 o 
  -2   2  14      216.02      219.66      6.13 o 
  -1   2  14      321.08      296.25      7.66 o 
   0   2  14      106.66       98.03      4.17 o 
   1   2  14      933.05      923.08     18.65 o 
   2   2  14      585.86      589.16     13.34 o 
   3   2  14       42.21       39.98      2.88 o 
   4   2  14       84.54       80.63      4.81 o 
   5   2  14      396.71      407.59      9.92 o 
   6   2  14        5.62        6.25      2.43 o 
   7   2  14        8.13        8.13      4.61 o 
   8   2  14        6.14        6.27      4.43 o 
   9   2  14        9.28        5.11      2.91 o 
  -9   3  14        0.37        3.36      4.14 o 
  -8   3  14        3.17        2.04      2.30 o 
  -7   3  14        0.77        2.57      2.72 o 
  -6   3  14       22.73       16.48      5.19 o 
  -5   3  14     2467.12     2641.25     47.07 o 
  -4   3  14       50.35       44.02      2.81 o 
  -3   3  14     1022.50      972.96     24.63 o 
  -2   3  14       54.73       54.77      3.22 o 
  -1   3  14        1.26        1.70      0.91 o 
   0   3  14       26.20       30.96      7.68 o 
   1   3  14       63.62       47.72      6.57 o 
   2   3  14      146.86      159.49      6.72 o 
   3   3  14      525.25      521.50     12.11 o 
   4   3  14      202.16      189.65      8.55 o 
   5   3  14     1383.51     1400.18     33.56 o 
   6   3  14       94.51       95.14      5.13 o 
   7   3  14      587.75      600.05     18.35 o 
   8   3  14       17.94       13.29      7.78 o 
   9   3  14       35.83       19.11     13.97 o 
  -9   4  14       20.69       16.36     11.70 o 
  -8   4  14        5.76        5.89      3.60 o 
  -7   4  14        1.82        2.30      2.87 o 
  -6   4  14        0.00        0.99      1.97 o 
  -5   4  14      108.27      102.14      6.85 o 
  -4   4  14      456.03      485.58      9.54 o 
  -3   4  14      247.47      239.81      9.11 o 
  -2   4  14     1074.28     1073.56     18.58 o 
  -1   4  14      161.79      170.24      4.56 o 
   0   4  14      197.06      201.85      7.44 o 
   1   4  14      481.83      472.77     11.59 o 
   2   4  14      257.55      261.46      9.09 o 
   3   4  14        1.70        1.24      0.66 o 
   4   4  14       10.50       14.44      3.23 o 
   5   4  14        2.13        4.27      2.26 o 
   6   4  14        1.37        3.51      2.49 o 
   7   4  14        5.40        5.31      2.92 o 
   8   4  14        0.15        0.23      2.77 o 
  -8   5  14        3.40        3.72      2.58 o 
  -7   5  14       20.53       16.17      6.79 o 
  -6   5  14       24.93       24.43      7.17 o 
  -5   5  14       10.06        8.32      3.96 o 
  -4   5  14      417.21      422.93     13.90 o 
  -3   5  14     1478.26     1477.75     22.42 o 
  -2   5  14        6.67        5.85      2.06 o 
  -1   5  14      901.95      907.68     19.10 o 
   0   5  14     1456.24     1446.54     38.51 o 
   1   5  14      109.88      102.95      7.02 o 
   2   5  14        3.91        4.29      2.39 o 
   3   5  14      231.75      208.38      5.51 o 
   4   5  14       20.44       20.33      5.45 o 
   5   5  14      435.66      374.81     19.43 o 
   6   5  14        6.22        9.82      4.87 o 
   7   5  14       51.53       39.71     20.81 o 
   8   5  14       96.47       97.85      9.90 o 
  -8   6  14       24.80       20.27     12.17 o 
  -7   6  14       18.92       14.56      7.87 o 
  -6   6  14       46.54       53.15      5.93 o 
  -5   6  14        1.90        3.29      2.32 o 
  -4   6  14      134.81      136.48      6.54 o 
  -3   6  14       36.87       42.09      3.58 o 
  -2   6  14     2461.25     2608.82     75.22 o 
  -1   6  14      293.84      291.00     10.07 o 
   0   6  14      158.02      145.33      5.44 o 
   1   6  14       12.06       10.65      2.25 o 
   2   6  14        4.06        5.73      2.62 o 
   3   6  14       27.48       25.76      6.83 o 
   4   6  14       14.55       16.57      7.80 o 
   5   6  14        1.20        2.55      2.92 o 
   6   6  14      196.24      203.45     12.97 o 
   7   6  14       74.54       80.13     12.83 o 
  -7   7  14       10.28        7.23      3.67 o 
  -6   7  14      176.09      149.43      9.80 o 
  -5   7  14       42.02       36.38      9.43 o 
  -4   7  14        1.73        2.60      1.97 o 
  -3   7  14      113.41      113.81      6.49 o 
  -2   7  14        0.05        1.62      1.39 o 
  -1   7  14      105.42      107.97      6.10 o 
   0   7  14      173.42      167.35      9.56 o 
   1   7  14     2741.47     2696.88     56.10 o 
   2   7  14      114.40      125.29      7.65 o 
   3   7  14      323.91      298.50     16.14 o 
   4   7  14        7.55        7.14      3.16 o 
   5   7  14       42.73       45.32     20.69 o 
   6   7  14        5.01        9.25      4.85 o 
   7   7  14        0.01        2.48      4.09 o 
  -6   8  14      331.52      388.83     15.36 o 
  -5   8  14      168.76      169.13      9.07 o 
  -4   8  14       32.62       30.31      7.19 o 
  -3   8  14       46.58       51.19      6.64 o 
  -2   8  14       17.83       13.83      4.71 o 
  -1   8  14       18.27       23.12     10.87 o 
   0   8  14       20.91       21.13     10.70 o 
   1   8  14      181.04      185.64     10.09 o 
   2   8  14      326.77      309.60     13.02 o 
   3   8  14       49.76       55.89     16.07 o 
   4   8  14       34.20       32.42     14.31 o 
   5   8  14       21.34       22.65     13.71 o 
   6   8  14       54.23       66.29      8.54 o 
  -5   9  14      294.02      344.19     21.04 o 
  -4   9  14       34.79       52.74     30.58 o 
  -3   9  14       19.68       14.34      7.28 o 
  -2   9  14       14.62       12.85      7.02 o 
  -1   9  14       96.09       91.38      7.53 o 
   0   9  14        6.70        6.22      4.40 o 
   1   9  14      124.48      109.16      8.55 o 
   2   9  14      233.11      234.22     17.54 o 
   3   9  14      248.27      272.45     15.24 o 
   4   9  14       42.50       45.37     10.06 o 
   5   9  14       42.16       39.25      8.54 o 
  -4  10  14       20.08       14.68      6.86 o 
  -3  10  14      286.73      315.43     25.79 o 
  -2  10  14      104.02      112.17     11.38 o 
  -1  10  14       11.95       19.25     19.90 o 
   0  10  14       29.36       17.34     12.89 o 
   1  10  14      139.32      154.97     11.16 o 
   2  10  14       48.38       72.51      9.07 o 
   3  10  14      160.69      168.54     13.81 o 
   4  10  14        1.70        1.26      5.65 o 
  -2  11  14       38.27       62.94     14.24 o 
  -1  11  14        1.99        2.08      6.54 o 
   0  11  14        7.46        3.68      4.80 o 
   1  11  14        5.68        3.98      3.75 o 
   2  11  14       25.33       24.15     16.19 o 
  -9   0  15      176.98      144.57     16.31 o 
  -7   0  15      455.41      454.11     21.91 o 
  -5   0  15       10.95        9.47      3.63 o 
  -3   0  15     1240.83     1271.99     48.50 o 
  -1   0  15      331.95      340.12     10.15 o 
   1   0  15       30.58       42.00      9.47 o 
   3   0  15      518.15      506.58     12.77 o 
   5   0  15        7.51        8.82      3.76 o 
   7   0  15       14.19        9.21      8.03 o 
   9   0  15      338.22      314.70     22.03 o 
  -9   1  15       52.43       59.09     10.55 o 
  -8   1  15        0.89        1.29      3.19 o 
  -7   1  15       28.80       26.64      7.29 o 
  -6   1  15      153.38      160.00      5.67 o 
  -5   1  15       35.35       27.44      3.83 o 
  -4   1  15       13.27       14.44      3.53 o 
  -3   1  15        8.70        7.50      2.16 o 
  -2   1  15      152.15      148.12      4.64 o 
  -1   1  15       60.41       55.58      2.92 o 
   0   1  15       14.22       11.92      3.34 o 
   1   1  15      291.06      298.93      9.28 o 
   2   1  15      381.61      371.41      4.91 o 
   3   1  15        2.49        3.82      1.26 o 
   4   1  15      191.24      170.89      9.25 o 
   5   1  15      161.91      156.39      6.54 o 
   6   1  15       43.15       40.90     13.03 o 
   7   1  15       47.88       46.44      9.36 o 
   8   1  15        2.16        2.62      1.98 o 
   9   1  15       39.66       24.21     16.01 o 
  -9   2  15       96.56       83.87      9.38 o 
  -8   2  15        6.74        6.51      3.34 o 
  -7   2  15      209.02      204.82      8.94 o 
  -6   2  15     1165.11     1177.84     22.79 o 
  -5   2  15      806.46      807.56     15.27 o 
  -4   2  15        3.17        4.11      1.91 o 
  -3   2  15       43.37       47.15      3.00 o 
  -2   2  15        3.90        5.29      1.76 o 
  -1   2  15      326.34      292.16     10.41 o 
   0   2  15      873.90      849.72     18.13 o 
   1   2  15        2.16        5.23      2.63 o 
   2   2  15      636.57      567.16     29.93 o 
   3   2  15       28.98       29.34      2.88 o 
   4   2  15      572.32      573.30     13.73 o 
   5   2  15      264.80      255.03      9.29 o 
   6   2  15      144.88      143.67      7.44 o 
   7   2  15      207.44      205.39      9.41 o 
   8   2  15       23.33       11.65      7.25 o 
   9   2  15       73.66       67.23      8.84 o 
  -9   3  15       11.32       10.23      7.27 o 
  -8   3  15       61.85       59.29      7.32 o 
  -7   3  15       46.05       43.81     15.16 o 
  -6   3  15       12.36       10.65      3.91 o 
  -5   3  15      171.39      186.65      7.70 o 
  -4   3  15      897.32      915.47     15.74 o 
  -3   3  15        0.07        1.03      1.08 o 
  -2   3  15       66.98       65.74      3.01 o 
  -1   3  15        5.66        8.25      2.97 o 
   0   3  15       32.99       41.70     12.22 o 
   1   3  15        0.63        1.79      2.21 o 
   2   3  15      317.80      302.28      9.93 o 
   3   3  15       21.70       22.63      1.92 o 
   4   3  15       41.98       41.44      3.95 o 
   5   3  15      334.03      341.67      7.95 o 
   6   3  15       91.64       95.43      5.05 o 
   7   3  15        0.56        1.52      3.53 o 
   8   3  15       20.78       21.16      8.49 o 
  -8   4  15        0.08        1.13      2.59 o 
  -7   4  15      114.31      116.64      8.03 o 
  -6   4  15       18.56       20.94      6.69 o 
  -5   4  15       12.69       12.86      4.29 o 
  -4   4  15      215.71      192.23      6.10 o 
  -3   4  15     1118.41     1111.24     20.46 o 
  -2   4  15     1209.74     1157.65     31.34 o 
  -1   4  15       61.54       52.04      6.24 o 
   0   4  15      709.75      717.01     19.16 o 
   1   4  15      118.59      111.38      7.68 o 
   2   4  15        0.73        2.04      2.55 o 
   3   4  15       60.63       62.74      6.13 o 
   4   4  15        0.03        1.66      2.16 o 
   5   4  15      305.19      290.61     12.91 o 
   6   4  15        0.90        1.46      2.47 o 
   7   4  15        3.43        5.36      5.08 o 
   8   4  15       76.58       71.08      7.67 o 
  -8   5  15        4.48        8.56      4.36 o 
  -7   5  15        1.16        0.99      2.12 o 
  -6   5  15       49.61       56.81      6.76 o 
  -5   5  15       39.27       38.63     12.49 o 
  -4   5  15       12.12       13.87      4.95 o 
  -3   5  15       25.55       24.73      4.34 o 
  -2   5  15       31.00       32.80      6.03 o 
  -1   5  15     1496.34     1520.76     30.09 o 
   0   5  15      195.30      174.74     20.28 o 
   1   5  15      124.79      112.12      8.51 o 
   2   5  15       21.28       23.56      7.55 o 
   3   5  15       26.37       32.40      9.40 o 
   4   5  15       54.97       53.60      4.82 o 
   5   5  15      164.20      167.29     10.59 o 
   6   5  15        0.18        1.44      2.74 o 
   7   5  15        0.18        0.13      4.12 o 
   8   5  15        0.19        1.82      2.67 o 
  -8   6  15       45.15       56.68      7.80 o 
  -7   6  15        3.91        5.80      3.85 o 
  -6   6  15      130.71      165.81      9.33 o 
  -5   6  15       23.71       26.71     10.41 o 
  -4   6  15      558.06      597.30     20.67 o 
  -3   6  15       57.98       56.70      6.31 o 
  -2   6  15       36.05       35.43      3.32 o 
  -1   6  15      493.50      486.13     15.68 o 
   0   6  15        9.25       13.79      4.18 o 
   1   6  15       29.84       31.11      9.64 o 
   2   6  15      100.14       98.87      7.61 o 
   3   6  15      302.51      268.14      8.18 o 
   4   6  15        0.89        2.58      2.51 o 
   5   6  15        4.17        2.40      3.14 o 
   6   6  15        8.94        9.01      5.23 o 
   7   6  15      153.95      170.23     12.10 o 
  -7   7  15        2.20        1.87      3.21 o 
  -6   7  15      113.29      126.15      8.18 o 
  -5   7  15        6.65        6.02      2.89 o 
  -4   7  15       41.65       40.20      9.90 o 
  -3   7  15      128.99      137.65      6.99 o 
  -2   7  15       30.96       28.33      7.27 o 
  -1   7  15      135.40      131.87      6.45 o 
   0   7  15       67.18       71.75      8.08 o 
   1   7  15      461.58      502.19     14.54 o 
   2   7  15      318.32      305.83     17.46 o 
   3   7  15        0.44        1.65      2.72 o 
   4   7  15      106.18      133.19     11.79 o 
   5   7  15       16.61       18.29      8.49 o 
   6   7  15        0.06        1.57      3.41 o 
   7   7  15        5.69        8.77      6.81 o 
  -6   8  15      765.34      946.68     34.22 o 
  -5   8  15       47.24       51.08     17.97 o 
  -4   8  15       85.59       97.79     11.51 o 
  -3   8  15        0.74        2.62      3.32 o 
  -2   8  15       12.80       21.03      8.82 o 
  -1   8  15       14.17       13.05      5.54 o 
   0   8  15      356.76      357.95     14.80 o 
   1   8  15       33.16       34.42     14.66 o 
   2   8  15       28.33       33.49     13.94 o 
   3   8  15       30.36       42.84     11.63 o 
   4   8  15      102.81      104.42     11.66 o 
   5   8  15       32.67       34.32     18.90 o 
   6   8  15       21.04       20.54     13.63 o 
  -5   9  15      160.77      170.83     15.31 o 
  -4   9  15       25.77       24.02      9.34 o 
  -3   9  15        0.24        2.04      2.60 o 
  -2   9  15        0.01        2.91      3.08 o 
  -1   9  15        6.09        6.75      6.87 o 
   0   9  15       13.27       12.25      6.46 o 
   1   9  15       36.34       22.04     15.26 o 
   2   9  15       36.22       38.03     19.88 o 
   3   9  15      451.37      479.49     20.05 o 
   4   9  15      127.24      158.00     12.21 o 
   5   9  15        5.45        2.69      2.95 o 
  -4  10  15        0.00        3.86      6.44 o 
  -3  10  15        4.16        3.92      6.50 o 
  -2  10  15       77.43       84.53     10.80 o 
  -1  10  15        8.35        5.25      5.09 o 
   0  10  15       52.95       43.99     54.42 o 
   1  10  15        0.67        0.42      4.98 o 
   2  10  15      146.66      167.23     13.25 o 
   3  10  15        2.36        4.85      2.65 o 
  -1  11  15       56.64       73.59     14.34 o 
   0  11  15        3.07        5.52      7.87 o 
  -8   0  16      319.85      325.99     17.11 o 
  -6   0  16       51.38       47.32      6.40 o 
  -4   0  16      529.66      536.09     16.17 o 
  -2   0  16       17.69       17.76      6.93 o 
   0   0  16       28.02       30.57      4.39 o 
   2   0  16      119.15      107.98      5.59 o 
   4   0  16       25.59       23.71     12.08 o 
   6   0  16        0.01        2.96      5.07 o 
   8   0  16       72.92       54.03      7.05 o 
  -9   1  16        0.46        1.33      2.89 o 
  -8   1  16      328.46      344.58     14.03 o 
  -7   1  16       22.95       21.43      7.73 o 
  -6   1  16       37.87       36.90      5.08 o 
  -5   1  16        3.52        3.60      1.61 o 
  -4   1  16       21.30       22.15      5.68 o 
  -3   1  16       27.42       28.23      5.69 o 
  -2   1  16      385.74      383.93      6.86 o 
  -1   1  16      373.65      354.28     10.94 o 
   0   1  16       81.62       71.55      3.77 o 
   1   1  16     1483.87     1487.05     38.76 o 
   2   1  16     1970.08     1883.36     43.10 o 
   3   1  16     1051.93     1024.50     20.14 o 
   4   1  16     2140.65     2264.18     33.46 o 
   5   1  16       86.53       84.80      5.66 o 
   6   1  16      532.60      525.36     16.32 o 
   7   1  16       37.85       36.53      7.11 o 
   8   1  16        2.27        3.35      2.74 o 
  -9   2  16       30.57       29.73     13.34 o 
  -8   2  16       35.68       39.80     15.62 o 
  -7   2  16       52.52       48.48      6.63 o 
  -6   2  16       47.53       48.61      8.14 o 
  -5   2  16       61.06       56.32      3.58 o 
  -4   2  16      169.62      159.50      5.17 o 
  -3   2  16      115.75      101.49      4.92 o 
  -2   2  16      138.87      135.80      4.49 o 
  -1   2  16       39.28       36.80      8.55 o 
   0   2  16        8.75       10.01      3.15 o 
   1   2  16      244.62      247.79      8.17 o 
   2   2  16       79.41       74.29      7.07 o 
   3   2  16       52.16       39.76      3.76 o 
   4   2  16        0.38        2.02      1.53 o 
   5   2  16      182.96      182.33      6.95 o 
   6   2  16       72.95       67.73      5.31 o 
   7   2  16        0.18        1.64      3.01 o 
   8   2  16       17.10       14.82      7.60 o 
  -8   3  16        9.56       10.94      4.37 o 
  -7   3  16       43.85       40.78     10.07 o 
  -6   3  16      184.04      167.88      7.79 o 
  -5   3  16        1.30        1.54      2.33 o 
  -4   3  16      434.85      430.92      9.36 o 
  -3   3  16       29.18       28.22      3.45 o 
  -2   3  16      362.90      392.68      8.26 o 
  -1   3  16      246.24      239.30      8.09 o 
   0   3  16     1198.66     1227.78     29.44 o 
   1   3  16      877.76      872.16     24.06 o 
   2   3  16      431.44      451.32     13.14 o 
   3   3  16      155.35      152.42      7.37 o 
   4   3  16      533.37      567.92     17.67 o 
   5   3  16        7.74        9.73      4.04 o 
   6   3  16      143.57      162.50      7.96 o 
   7   3  16      265.07      249.83     13.41 o 
   8   3  16      136.78      138.75      9.87 o 
  -8   4  16      106.82      108.24      7.67 o 
  -7   4  16      100.12      110.32      7.75 o 
  -6   4  16       93.46       88.81      8.10 o 
  -5   4  16       60.75       62.82      8.04 o 
  -4   4  16       11.31       12.10      5.38 o 
  -3   4  16      350.79      348.78      8.06 o 
  -2   4  16       10.16        6.78      2.45 o 
  -1   4  16      149.73      161.51      8.95 o 
   0   4  16        2.51        0.87      3.13 o 
   1   4  16       48.90       53.44     15.14 o 
   2   4  16        1.73        2.86      1.66 o 
   3   4  16        0.00        1.60      3.04 o 
   4   4  16        1.00        3.93      2.20 o 
   5   4  16        6.30        9.26      4.73 o 
   6   4  16      119.15      117.81     10.25 o 
   7   4  16       62.47       59.13     11.16 o 
   8   4  16      125.76      125.16     10.84 o 
  -8   5  16       49.45       78.58      9.00 o 
  -7   5  16      180.71      192.52      8.09 o 
  -6   5  16        2.17        2.24      2.26 o 
  -5   5  16       18.82       17.90      6.18 o 
  -4   5  16      314.23      319.63      8.67 o 
  -3   5  16       25.68       24.86      3.34 o 
  -2   5  16     4360.40     4475.92     90.76 o 
  -1   5  16      650.14      646.21     15.83 o 
   0   5  16     1040.70     1048.27     24.60 o 
   1   5  16       55.34       66.46     14.96 o 
   2   5  16        0.05        1.08      2.72 o 
   3   5  16       63.64       57.40      4.99 o 
   4   5  16       47.36       51.53      6.40 o 
   5   5  16        6.74        2.14      2.90 o 
   6   5  16        0.13        2.10      2.96 o 
   7   5  16       38.26       20.64     14.29 o 
  -7   6  16        1.87        1.83      3.21 o 
  -6   6  16       42.00       43.48      8.39 o 
  -5   6  16      215.37      240.31     10.45 o 
  -4   6  16       56.09       56.16      6.43 o 
  -3   6  16       13.68       15.19      5.99 o 
  -2   6  16      153.18      149.44      6.98 o 
  -1   6  16        9.45       10.55      4.09 o 
   0   6  16      591.32      634.96     22.34 o 
   1   6  16      107.22      109.81      6.71 o 
   2   6  16        1.59        6.11      3.06 o 
   3   6  16       19.59       17.79      5.05 o 
   4   6  16        1.57        3.13      4.04 o 
   5   6  16       15.24       18.19      9.63 o 
   6   6  16        0.27        1.32      3.08 o 
   7   6  16       37.48       35.82      8.53 o 
  -7   7  16      197.11      221.88     17.76 o 
  -6   7  16        0.17        1.21      5.40 o 
  -5   7  16       34.56       38.63     11.55 o 
  -4   7  16      808.21      868.81     21.04 o 
  -3   7  16      431.95      460.34     16.70 o 
  -2   7  16       38.41       36.55      4.38 o 
  -1   7  16        7.20        6.55      2.77 o 
   0   7  16      582.32      580.74     26.44 o 
   1   7  16        5.58        4.00      3.09 o 
   2   7  16       99.50       93.93      7.46 o 
   3   7  16        0.44        6.50      4.86 o 
   4   7  16       11.52       11.19      4.71 o 
   5   7  16        4.51        3.21      2.74 o 
   6   7  16        9.63       10.47      5.05 o 
  -6   8  16        0.58        2.56      3.53 o 
  -5   8  16       15.09       10.82     10.59 o 
  -4   8  16      186.44      195.53      9.90 o 
  -3   8  16        1.34        3.16      2.29 o 
  -2   8  16      136.13      148.35     10.63 o 
  -1   8  16       22.17       22.08      8.90 o 
   0   8  16       42.46       27.80     13.86 o 
   1   8  16       13.73       20.09     10.68 o 
   2   8  16       21.28       12.16      6.16 o 
   3   8  16       82.71      105.97      8.86 o 
   4   8  16      402.59      422.35     15.59 o 
   5   8  16       47.48       38.81     24.46 o 
  -5   9  16        3.13        1.04      4.75 o 
  -4   9  16       61.66       78.23     12.36 o 
  -3   9  16       48.27       40.17     17.82 o 
  -2   9  16        4.28        3.43      2.98 o 
  -1   9  16        3.30        2.59      4.43 o 
   0   9  16      144.20      152.77      9.86 o 
   1   9  16       46.34       46.39     20.98 o 
   2   9  16       65.82       77.98     11.53 o 
   3   9  16       18.22       19.14     14.36 o 
   4   9  16        7.93        4.18      4.33 o 
  -3  10  16       15.58        8.26      8.12 o 
  -2  10  16        0.00        2.69      6.53 o 
  -1  10  16        0.35        2.69      7.16 o 
   0  10  16       35.96       23.10     39.50 o 
   1  10  16      108.55      130.12     19.99 o 
   2  10  16       18.93       15.89     12.11 o 
   3  10  16        1.96        4.12      7.26 o 
  -9   0  17       45.61       33.26     14.57 o 
  -7   0  17      307.45      302.17     21.89 o 
  -5   0  17       40.53       40.47     13.36 o 
  -3   0  17      266.84      244.65     13.10 o 
  -1   0  17       99.55       88.01      4.20 o 
   1   0  17      613.94      606.67     14.57 o 
   3   0  17     1732.55     1711.98     41.23 o 
   5   0  17      333.93      345.46     19.75 o 
   7   0  17      212.20      232.25     16.68 o 
  -8   1  17      132.16      136.80      8.22 o 
  -7   1  17        0.52        2.87      2.47 o 
  -6   1  17      774.17      801.52     20.01 o 
  -5   1  17       10.13       10.08      3.32 o 
  -4   1  17       53.54       53.91      3.73 o 
  -3   1  17       66.05       69.14      4.46 o 
  -2   1  17       95.62       96.80      4.20 o 
  -1   1  17        1.78        2.59      0.85 o 
   0   1  17       63.02       63.62      4.61 o 
   1   1  17       89.29       82.73      4.47 o 
   2   1  17      360.33      333.56      9.44 o 
   3   1  17      105.58      113.13      6.36 o 
   4   1  17        4.36        5.95      2.46 o 
   5   1  17      150.38      144.41      8.21 o 
   6   1  17       59.71       54.87     16.80 o 
   7   1  17       42.23       40.82     19.07 o 
   8   1  17        0.14        0.46      3.49 o 
  -8   2  17        2.78        6.27      4.70 o 
  -7   2  17       77.89       88.50      6.68 o 
  -6   2  17       16.52       16.25      4.98 o 
  -5   2  17       53.65       56.31      3.93 o 
  -4   2  17        5.89        4.25      1.58 o 
  -3   2  17      189.27      182.37      7.69 o 
  -2   2  17      622.70      593.07     12.33 o 
  -1   2  17       59.06       60.07      7.11 o 
   0   2  17      224.12      179.91     15.50 o 
   1   2  17      328.36      321.97     11.55 o 
   2   2  17      927.43      942.85     21.67 o 
   3   2  17      384.66      386.39     11.11 o 
   4   2  17      491.92      486.14     15.80 o 
   5   2  17      131.89      128.13      6.82 o 
   6   2  17       92.38       88.86      9.79 o 
   7   2  17        4.10        4.94      2.94 o 
   8   2  17      272.86      263.37     12.84 o 
  -8   3  17       57.28       53.24      9.04 o 
  -7   3  17        2.25        2.51      2.25 o 
  -6   3  17        0.91        2.58      2.56 o 
  -5   3  17        7.74       15.77      4.54 o 
  -4   3  17        2.02        1.92      1.66 o 
  -3   3  17      714.04      760.41     13.60 o 
  -2   3  17      434.68      410.32      9.21 o 
  -1   3  17      239.61      249.99     11.02 o 
   0   3  17       18.95       20.35      5.95 o 
   1   3  17      178.94      181.08      9.99 o 
   2   3  17      158.12      162.58      8.26 o 
   3   3  17        1.73        1.46      2.30 o 
   4   3  17        7.09        7.14      3.24 o 
   5   3  17      445.12      436.58     14.67 o 
   6   3  17       40.73       38.49      6.95 o 
   7   3  17       42.17       35.93     16.26 o 
   8   3  17       11.14        6.33      3.86 o 
  -8   4  17       51.76       41.74      8.46 o 
  -7   4  17      181.22      187.72      8.74 o 
  -6   4  17      156.64      152.55      9.36 o 
  -5   4  17       87.49       89.24      7.36 o 
  -4   4  17       24.58       21.09      5.01 o 
  -3   4  17       13.70       15.00      4.20 o 
  -2   4  17       32.01       29.91      2.60 o 
  -1   4  17        0.50        1.46      2.76 o 
   0   4  17     2308.92     2407.13     41.64 o 
   1   4  17     1619.09     1615.11     43.71 o 
   2   4  17      451.78      434.04     14.62 o 
   3   4  17      160.80      159.29      7.04 o 
   4   4  17       11.12       15.27      5.21 o 
   5   4  17      128.67      123.12      6.77 o 
   6   4  17      371.11      363.99     18.67 o 
   7   4  17      215.11      256.67     11.94 o 
  -7   5  17      176.04      197.68      8.50 o 
  -6   5  17       13.06       13.24      6.02 o 
  -5   5  17       25.42       21.74      9.27 o 
  -4   5  17        2.03        1.96      2.23 o 
  -3   5  17      116.73      136.77      9.47 o 
  -2   5  17      134.84      135.23      7.83 o 
  -1   5  17        0.28        1.99      2.72 o 
   0   5  17        0.40       -1.49      3.68 o 
   1   5  17      550.09      532.77     19.65 o 
   2   5  17        4.85        3.38      2.90 o 
   3   5  17        1.22        2.35      2.18 o 
   4   5  17       17.91       18.59      8.90 o 
   5   5  17       13.24       10.03      6.29 o 
   6   5  17       26.89       23.84     15.99 o 
   7   5  17       46.95       30.85     20.72 o 
  -7   6  17       20.57       21.19     12.80 o 
  -6   6  17       10.64        6.62      4.32 o 
  -5   6  17      126.55      120.28      8.72 o 
  -4   6  17      383.30      401.98     15.36 o 
  -3   6  17       78.47       71.13     10.39 o 
  -2   6  17       42.20       43.67      6.37 o 
  -1   6  17      287.27      311.55      9.79 o 
   0   6  17      226.86      235.60      8.77 o 
   1   6  17       93.88       79.06     11.46 o 
   2   6  17       30.15       25.51      9.75 o 
   3   6  17      110.26      101.70      7.02 o 
   4   6  17       14.30        7.67      3.97 o 
   5   6  17       29.17       38.83     18.97 o 
   6   6  17       25.51       25.54     15.91 o 
   7   6  17      149.29      165.71     11.55 o 
  -6   7  17       75.22       89.36     22.89 o 
  -5   7  17      164.09      182.69     10.59 o 
  -4   7  17       91.57      108.62      9.35 o 
  -3   7  17      237.15      254.45     11.67 o 
  -2   7  17       20.71       16.32      6.38 o 
  -1   7  17        1.22        1.49      1.93 o 
   0   7  17       72.71       63.14      8.25 o 
   1   7  17      120.07      113.02      7.72 o 
   2   7  17       60.97       66.99      7.93 o 
   3   7  17       43.24       36.91     21.84 o 
   4   7  17        2.37        1.89      3.18 o 
   5   7  17        3.82        2.44      2.66 o 
   6   7  17        0.02        2.17      2.28 o 
  -5   8  17       97.07      135.57     11.69 o 
  -4   8  17       68.18       72.18      8.52 o 
  -3   8  17       33.25       33.42     11.60 o 
  -2   8  17       28.54       25.75      9.26 o 
  -1   8  17        0.64        1.52      2.39 o 
   0   8  17      162.97      153.95      9.79 o 
   1   8  17      105.59       86.36      7.64 o 
   2   8  17      568.80      536.23     28.51 o 
   3   8  17       13.38       12.50      9.72 o 
   4   8  17        5.26        4.82      3.47 o 
   5   8  17       28.01       33.05     18.98 o 
  -4   9  17        0.04        1.66      4.36 o 
  -3   9  17        2.46        2.26      2.96 o 
  -2   9  17      154.26      177.42     10.24 o 
  -1   9  17      191.52      206.13     11.62 o 
   0   9  17      110.53      111.74      7.95 o 
   1   9  17       17.44       11.76      9.55 o 
   2   9  17       23.62       19.54      9.06 o 
   3   9  17        2.28        4.62      3.56 o 
   4   9  17        0.04        0.17      4.48 o 
  -2  10  17        5.20        2.96      3.82 o 
  -1  10  17       44.63       21.77     19.87 o 
   0  10  17        2.62        2.32      6.68 o 
   1  10  17        4.40        8.63      8.81 o 
   2  10  17        2.97        5.76      6.15 o 
  -8   0  18        1.63        4.56      3.33 o 
  -6   0  18        0.64        2.61      3.42 o 
  -4   0  18      143.04      125.53      6.68 o 
  -2   0  18        1.77        4.10      2.83 o 
   0   0  18        1.94        1.71      1.40 o 
   2   0  18      350.08      372.41     22.29 o 
   4   0  18     2431.12     2399.74    228.19 o 
   6   0  18      331.82      324.45     24.84 o 
   8   0  18      149.68      147.69     17.92 o 
  -8   1  18        6.75        5.29      3.49 o 
  -7   1  18       51.52       42.34     15.53 o 
  -6   1  18       21.78       23.32      7.53 o 
  -5   1  18      264.80      270.85     10.06 o 
  -4   1  18       19.04       19.65      5.05 o 
  -3   1  18       71.48       72.55      4.04 o 
  -2   1  18      359.13      348.61      8.65 o 
  -1   1  18        0.36        0.95      0.79 o 
   0   1  18      239.67      230.43      8.85 o 
   1   1  18      284.20      265.52     11.56 o 
   2   1  18      131.52      117.77      6.90 o 
   3   1  18       33.48       32.47      4.30 o 
   4   1  18      241.48      228.69      8.08 o 
   5   1  18     1627.97     1767.13     30.45 o 
   6   1  18      159.62      158.95      9.06 o 
   7   1  18       36.96       40.11     19.11 o 
   8   1  18        2.33        5.35      6.21 o 
  -8   2  18        1.46        3.83      3.28 o 
  -7   2  18        0.14        0.58      2.87 o 
  -6   2  18        8.30        9.12      3.46 o 
  -5   2  18       14.71       10.13      3.78 o 
  -4   2  18      144.29      146.69      4.88 o 
  -3   2  18       88.02       87.90      4.04 o 
  -2   2  18        0.19       -0.04      1.45 o 
  -1   2  18      101.52      101.96      5.96 o 
   0   2  18      296.32      292.13     12.27 o 
   1   2  18      266.88      262.43     13.07 o 
   2   2  18      175.08      155.05      7.25 o 
   3   2  18      201.46      192.15      9.26 o 
   4   2  18      162.30      162.30      7.40 o 
   5   2  18       36.58       36.86     11.15 o 
   6   2  18      142.85      139.67      9.77 o 
   7   2  18       38.36       30.40     19.94 o 
   8   2  18      149.33      153.78     13.08 o 
  -8   3  18        2.32        3.09      3.50 o 
  -7   3  18       40.15       25.95      8.29 o 
  -6   3  18      106.75      102.60      6.99 o 
  -5   3  18      251.96      241.91      9.76 o 
  -4   3  18      150.47      134.98      4.84 o 
  -3   3  18      359.22      346.00     11.66 o 
  -2   3  18       49.28       56.57     11.48 o 
  -1   3  18      713.30      661.88     14.17 o 
   0   3  18       49.82       54.94      7.51 o 
   1   3  18        4.40        6.43      2.67 o 
   2   3  18      267.09      222.16     18.02 o 
   3   3  18        7.13        8.35      3.37 o 
   4   3  18       27.98       24.90      7.95 o 
   5   3  18      269.77      256.79     10.71 o 
   6   3  18       24.68       20.74      9.76 o 
   7   3  18      337.86      335.11     14.97 o 
  -8   4  18        3.80        1.71      1.94 o 
  -7   4  18       67.07       68.45     10.75 o 
  -6   4  18      416.32      422.75     15.03 o 
  -5   4  18        2.06        4.02      1.93 o 
  -4   4  18      147.75      148.65      7.47 o 
  -3   4  18        0.01        1.36      1.67 o 
  -2   4  18      261.56      258.62      9.23 o 
  -1   4  18      853.76      873.49     22.88 o 
   0   4  18       44.44       49.46      6.95 o 
   1   4  18      252.17      243.02     10.44 o 
   2   4  18        5.06        6.03      2.88 o 
   3   4  18       15.57       17.50      6.56 o 
   4   4  18       34.85       38.14      6.32 o 
   5   4  18       19.76       17.21      8.14 o 
   6   4  18       38.90       27.82     17.49 o 
   7   4  18        4.00        2.86      4.16 o 
  -7   5  18        0.22        2.14      2.50 o 
  -6   5  18       16.56       11.78      4.35 o 
  -5   5  18        3.97        6.47      3.59 o 
  -4   5  18       57.93       57.11      8.93 o 
  -3   5  18      362.73      382.60     17.78 o 
  -2   5  18      347.00      317.00      9.72 o 
  -1   5  18       20.07       20.72      6.84 o 
   0   5  18       37.66       45.02     11.35 o 
   1   5  18      100.22       84.83      7.90 o 
   2   5  18      178.01      189.70     11.65 o 
   3   5  18        1.48        3.18      2.59 o 
   4   5  18      104.64       85.09      7.49 o 
   5   5  18       11.78        7.67      4.03 o 
   6   5  18        3.03        4.02      3.47 o 
   7   5  18        9.63       11.23      8.89 o 
  -7   6  18        1.63       -0.37     11.08 o 
  -6   6  18       57.13       66.82      9.00 o 
  -5   6  18       62.52       62.45     12.88 o 
  -4   6  18       10.99       10.92      5.34 o 
  -3   6  18       88.33       95.79     10.21 o 
  -2   6  18        0.33        1.10      1.78 o 
  -1   6  18        5.50        8.37      3.61 o 
   0   6  18        4.35        6.71      3.92 o 
   1   6  18        5.77        8.00      4.69 o 
   2   6  18      396.53      383.69     15.17 o 
   3   6  18       16.78       18.29      6.41 o 
   4   6  18        0.01        1.17      2.90 o 
   5   6  18       51.01       52.39     11.10 o 
   6   6  18        0.50        0.06      3.92 o 
  -6   7  18       81.20       92.20     17.48 o 
  -5   7  18      377.49      406.90     13.45 o 
  -4   7  18       15.89       12.57      4.81 o 
  -3   7  18      111.81      106.77      9.51 o 
  -2   7  18        1.82        3.46      2.76 o 
  -1   7  18       72.86       72.22      8.61 o 
   0   7  18       65.82       68.66      6.32 o 
   1   7  18       59.91       63.44     22.55 o 
   2   7  18       15.52       13.38      6.42 o 
   3   7  18       12.19       14.94      9.14 o 
   4   7  18       49.67       42.65     14.53 o 
   5   7  18      140.26      171.05     13.77 o 
  -5   8  18       99.02      102.54     11.63 o 
  -4   8  18       14.34       18.47      7.32 o 
  -3   8  18       15.14        9.22      3.74 o 
  -2   8  18       22.61       21.16      8.03 o 
  -1   8  18        3.79        8.55      4.92 o 
   0   8  18        0.63        1.73      3.19 o 
   1   8  18       31.58       29.45     16.61 o 
   2   8  18        5.63        6.23      3.88 o 
   3   8  18        3.83        4.43      4.35 o 
   4   8  18       22.89       22.58     12.53 o 
  -3   9  18       82.45       92.22      7.59 o 
  -2   9  18       75.02       77.51     13.73 o 
  -1   9  18        8.44        6.95      6.39 o 
   0   9  18       12.19        5.97      5.50 o 
   1   9  18       24.03       13.20     11.51 o 
   2   9  18       48.60       33.46     28.78 o 
   3   9  18      202.23      251.03     15.68 o 
  -1  10  18        5.67        2.90      5.42 o 
   0  10  18       59.63       70.27     14.38 o 
  -7   0  19       14.04       15.45      7.69 o 
  -5   0  19       41.80       39.37      4.83 o 
  -3   0  19      198.36      183.49      7.30 o 
  -1   0  19       82.45       69.90      7.61 o 
   1   0  19      184.04      166.81      6.80 o 
   3   0  19     1779.86     1910.55     45.79 o 
   5   0  19       52.22       59.38     22.27 o 
   7   0  19       33.61       36.63     29.78 o 
  -8   1  19        1.67        1.89      2.62 o 
  -7   1  19       30.29       22.99     10.00 o 
  -6   1  19      101.90      104.89     10.83 o 
  -5   1  19        7.41        3.68      1.80 o 
  -4   1  19      169.98      164.63      5.43 o 
  -3   1  19       66.53       46.83      4.75 o 
  -2   1  19      323.19      312.91      8.61 o 
  -1   1  19       24.72       17.06      2.43 o 
   0   1  19       91.74       95.34      5.48 o 
   1   1  19      228.96      231.99      9.21 o 
   2   1  19       14.75       12.82      4.02 o 
   3   1  19       39.33       40.42      4.58 o 
   4   1  19       55.53       54.98     10.79 o 
   5   1  19      248.23      265.23     11.85 o 
   6   1  19      168.47      176.44     11.30 o 
   7   1  19       65.79       77.20      7.69 o 
  -8   2  19        4.15        3.34      2.15 o 
  -7   2  19        2.14        2.27      2.55 o 
  -6   2  19        0.62        2.71      2.75 o 
  -5   2  19       13.38       12.25      4.14 o 
  -4   2  19       30.17       26.67      4.33 o 
  -3   2  19        0.29        2.00      1.08 o 
  -2   2  19      278.96      253.22      9.07 o 
  -1   2  19       16.18       10.51      3.33 o 
   0   2  19      203.82      194.50      6.72 o 
   1   2  19      367.17      375.24     12.12 o 
   2   2  19        0.47        2.37      2.34 o 
   3   2  19        2.79        3.58      1.81 o 
   4   2  19      179.23      169.60      9.81 o 
   5   2  19      283.52      277.81     11.95 o 
   6   2  19        1.93        2.31      2.27 o 
   7   2  19       61.55       62.56      8.76 o 
  -7   3  19        0.47        1.81      2.67 o 
  -6   3  19       17.97       15.70      5.35 o 
  -5   3  19        0.78        0.71      2.85 o 
  -4   3  19        0.01        1.12      1.68 o 
  -3   3  19      121.42      114.15      6.62 o 
  -2   3  19        0.48        1.26      1.72 o 
  -1   3  19        0.94        1.17      1.96 o 
   0   3  19       18.41       16.82      4.79 o 
   1   3  19      180.60      173.35      8.37 o 
   2   3  19        0.64        0.55      2.37 o 
   3   3  19       26.25       22.93      8.33 o 
   4   3  19       21.40       15.60      8.09 o 
   5   3  19       53.25       57.73      6.42 o 
   6   3  19      160.23      161.28      9.70 o 
   7   3  19        9.95        7.36      6.32 o 
  -7   4  19        0.33        1.93      2.53 o 
  -6   4  19       10.33        9.44      5.79 o 
  -5   4  19        6.85        7.82      4.83 o 
  -4   4  19       91.02      100.10      7.64 o 
  -3   4  19      456.26      466.76     16.62 o 
  -2   4  19      727.49      765.81     13.57 o 
  -1   4  19      712.19      738.85     14.27 o 
   0   4  19       53.76       47.54     14.61 o 
   1   4  19      181.92      182.93      7.72 o 
   2   4  19        2.55        4.12      3.26 o 
   3   4  19       20.98       17.79      6.70 o 
   4   4  19      100.86       94.32      6.92 o 
   5   4  19       66.52       69.05      7.36 o 
   6   4  19        0.07        2.11      2.14 o 
   7   4  19        2.74        4.29      3.93 o 
  -7   5  19       70.76       69.54      8.20 o 
  -6   5  19        5.91        5.76      3.14 o 
  -5   5  19       11.85       11.73      5.48 o 
  -4   5  19        0.09        1.30      3.61 o 
  -3   5  19       14.50       19.10      5.74 o 
  -2   5  19        0.01        0.90      2.49 o 
  -1   5  19       17.50       15.70      4.91 o 
   0   5  19      180.58      164.43      9.24 o 
   1   5  19       30.00       16.85      7.25 o 
   2   5  19        3.08        3.75      2.79 o 
   3   5  19       43.04       40.58     17.46 o 
   4   5  19        3.26        2.15      2.30 o 
   5   5  19        1.60        2.01      2.69 o 
   6   5  19        0.76        2.12      2.99 o 
  -6   6  19       39.80       28.60     17.92 o 
  -5   6  19       75.58       88.34      9.14 o 
  -4   6  19       63.21       44.84     19.02 o 
  -3   6  19      207.55      194.60     11.18 o 
  -2   6  19       14.83       13.46      5.09 o 
  -1   6  19        5.31        5.63      2.98 o 
   0   6  19       13.84       11.16      5.07 o 
   1   6  19      253.86      238.07     11.69 o 
   2   6  19       28.40       26.33     13.60 o 
   3   6  19       31.78       18.88      6.65 o 
   4   6  19        0.05        1.42      4.51 o 
   5   6  19       20.48       15.62      8.83 o 
   6   6  19       32.74       29.33     20.78 o 
  -5   7  19        4.68        7.00      4.07 o 
  -4   7  19        9.72        6.33      4.00 o 
  -3   7  19      111.43      109.84      7.78 o 
  -2   7  19       11.35        8.96      3.07 o 
  -1   7  19       10.48        7.35      4.97 o 
   0   7  19        1.01        0.89      3.38 o 
   1   7  19      140.10      135.78      9.14 o 
   2   7  19       22.38       20.97      9.97 o 
   3   7  19       17.90       14.65     12.06 o 
   4   7  19       98.68      102.27      8.22 o 
   5   7  19       15.32       12.56      8.64 o 
  -4   8  19        0.05        1.21      3.65 o 
  -3   8  19       19.65       19.48      7.70 o 
  -2   8  19       68.39       65.85     12.56 o 
  -1   8  19        2.87        3.09      3.12 o 
   0   8  19        0.05        1.47      1.86 o 
   1   8  19       75.94       75.42      7.66 o 
   2   8  19       11.68       11.53      6.11 o 
   3   8  19        1.39        0.11      2.62 o 
   4   8  19       95.18      122.55     12.18 o 
  -3   9  19        7.86        4.03      3.93 o 
  -2   9  19        5.14        6.27      4.06 o 
  -1   9  19      106.26      122.17     11.24 o 
   0   9  19       17.49       18.20     11.40 o 
   1   9  19        0.01        1.62      2.07 o 
   2   9  19       14.50       10.76      9.56 o 
  -8   0  20       17.38       13.87     12.15 o 
  -6   0  20       19.38       12.46      7.60 o 
  -4   0  20        1.69        1.37      1.73 o 
  -2   0  20       86.72       60.92      4.77 o 
   0   0  20       75.67       62.04      9.25 o 
   2   0  20      363.62      370.17     15.25 o 
   4   0  20        0.31        4.91      4.62 o 
   6   0  20        3.91        3.62      3.79 o 
  -7   1  20       30.42       30.20     13.84 o 
  -6   1  20        6.76        5.45      2.91 o 
  -5   1  20        4.88        4.39      1.94 o 
  -4   1  20       97.93       79.55      4.36 o 
  -3   1  20      277.66      283.47      6.67 o 
  -2   1  20       95.37       72.55      4.98 o 
  -1   1  20        6.67        8.29      3.01 o 
   0   1  20       51.28       42.99      3.97 o 
   1   1  20       37.77       33.28      8.68 o 
   2   1  20      348.57      344.16     10.68 o 
   3   1  20      120.93      134.84      9.46 o 
   4   1  20       78.17       71.30     18.61 o 
   5   1  20        1.49        1.69      3.20 o 
   6   1  20       29.11       33.91     16.52 o 
   7   1  20       37.48       30.64     15.29 o 
  -7   2  20        0.22        1.92      1.94 o 
  -6   2  20       21.38       13.08      5.30 o 
  -5   2  20        1.27        2.83      2.05 o 
  -4   2  20       70.88       60.25      5.46 o 
  -3   2  20       52.47       56.93      6.79 o 
  -2   2  20       65.69       69.27      5.62 o 
  -1   2  20       58.26       48.52      6.41 o 
   0   2  20       23.37       17.85      5.00 o 
   1   2  20      533.33      537.28     17.57 o 
   2   2  20       49.44       43.26      8.48 o 
   3   2  20        0.30        3.65      3.95 o 
   4   2  20       36.75       30.21      5.18 o 
   5   2  20        0.76        2.32      3.95 o 
   6   2  20      112.79      111.31      8.65 o 
   7   2  20        1.33        2.44      4.00 o 
  -7   3  20       14.63        8.40      4.55 o 
  -6   3  20      245.85      277.67     10.76 o 
  -5   3  20       23.13       22.25      9.57 o 
  -4   3  20        0.11        2.94      2.24 o 
  -3   3  20      122.91      130.01      6.71 o 
  -2   3  20       27.29       30.07      7.95 o 
  -1   3  20      305.90      306.76      8.70 o 
   0   3  20        0.28        1.96      2.23 o 
   1   3  20      520.97      537.01     17.32 o 
   2   3  20       35.61       36.52     10.67 o 
   3   3  20       52.62       55.53      9.56 o 
   4   3  20       17.75       11.27      4.90 o 
   5   3  20       75.38       69.86      5.99 o 
   6   3  20        7.65       10.82      5.90 o 
   7   3  20       71.02       59.26     12.33 o 
  -7   4  20      116.91      120.14     11.11 o 
  -6   4  20      159.89      166.17      9.50 o 
  -5   4  20        4.79        4.47      2.46 o 
  -4   4  20       26.31       28.64     15.46 o 
  -3   4  20       75.62       79.28      5.47 o 
  -2   4  20      351.41      344.55     13.24 o 
  -1   4  20      308.53      295.18     12.38 o 
   0   4  20       62.19       67.27      8.05 o 
   1   4  20       30.04       33.30     10.02 o 
   2   4  20       70.35       74.11      7.55 o 
   3   4  20       82.82       92.16      9.48 o 
   4   4  20       15.41       10.22      4.66 o 
   5   4  20       10.13       10.68      4.58 o 
   6   4  20       21.84       14.68     10.60 o 
  -6   5  20       48.91       54.71     11.47 o 
  -5   5  20       64.95       58.96     12.02 o 
  -4   5  20       15.64        8.60      5.52 o 
  -3   5  20      255.46      256.71     12.95 o 
  -2   5  20       11.41       14.56      5.13 o 
  -1   5  20        7.58        8.96      3.28 o 
   0   5  20        7.20        4.28      3.38 o 
   1   5  20        0.34        1.95      2.24 o 
   2   5  20      110.12       92.99      8.47 o 
   3   5  20        9.20        7.81      4.34 o 
   4   5  20       10.97       11.56      3.91 o 
   5   5  20       32.89       24.39     13.70 o 
   6   5  20        0.50        2.38      1.91 o 
  -6   6  20       28.02       28.72     10.76 o 
  -5   6  20       82.77       91.15      7.18 o 
  -4   6  20       24.49       20.59     11.88 o 
  -3   6  20        6.78        8.44      4.26 o 
  -2   6  20        8.97       14.34      6.57 o 
  -1   6  20       36.99       34.40      5.95 o 
   0   6  20       24.80       19.79      9.17 o 
   1   6  20        1.35        2.93      2.78 o 
   2   6  20        2.71        1.75      2.23 o 
   3   6  20        6.96        8.20      6.04 o 
   4   6  20       14.95       15.84      8.57 o 
   5   6  20        1.90        1.95      2.57 o 
  -5   7  20       84.01       76.03      7.61 o 
  -4   7  20        7.63        4.22      3.29 o 
  -3   7  20       26.21       20.22      9.41 o 
  -2   7  20        0.39        1.40      3.21 o 
  -1   7  20        8.16       10.07      4.98 o 
   0   7  20       22.99       15.22      6.57 o 
   1   7  20       48.40       33.46      7.59 o 
   2   7  20      191.29      201.09      9.92 o 
   3   7  20        1.61        3.95      4.03 o 
   4   7  20        0.04        1.71      2.37 o 
  -4   8  20        2.73        2.36      3.68 o 
  -3   8  20       12.51       11.78      6.00 o 
  -2   8  20       13.51       10.47      4.95 o 
  -1   8  20       24.87       25.65     13.73 o 
   0   8  20       10.32        9.69      7.36 o 
   1   8  20        3.18        4.18      2.85 o 
   2   8  20        4.31        3.78      3.98 o 
   3   8  20        9.67        4.28      9.24 o 
  -1   9  20       75.63       91.78     14.16 o 
   0   9  20      101.62      127.65     26.89 o 
   1   9  20      143.42      182.87     23.02 o 
  -7   0  21       24.44       16.69     15.18 o 
  -5   0  21      409.09      457.21     24.62 o 
  -3   0  21        0.11        2.01      2.64 o 
  -1   0  21       39.54       25.72      9.18 o 
   1   0  21        1.59        0.96      4.27 o 
   3   0  21       65.09       62.05     24.03 o 
   5   0  21      260.59      291.38     18.89 o 
   7   0  21       47.16       39.70     30.21 o 
  -7   1  21       19.35       17.03      9.70 o 
  -6   1  21        0.27       -0.86      2.45 o 
  -5   1  21       13.46       10.29      4.99 o 
  -4   1  21       20.55       12.69      5.17 o 
  -3   1  21       37.68       23.73      8.77 o 
  -2   1  21      344.37      328.06      9.49 o 
  -1   1  21      233.37      206.65      6.69 o 
   0   1  21      118.28      126.60      7.25 o 
   1   1  21      146.92      158.52      7.97 o 
   2   1  21        9.93        8.45      3.09 o 
   3   1  21       60.91       55.06     16.96 o 
   4   1  21        0.17        1.95      2.50 o 
   5   1  21      284.33      315.19     14.79 o 
   6   1  21       21.55       22.73     11.06 o 
   7   1  21        4.68        5.38      6.06 o 
  -7   2  21      134.97      150.02     10.68 o 
  -6   2  21      244.68      228.48      9.64 o 
  -5   2  21       19.56       20.83      9.97 o 
  -4   2  21        0.15        1.24      1.66 o 
  -3   2  21      294.31      299.37     10.30 o 
  -2   2  21       40.75       56.89      6.47 o 
  -1   2  21       15.49       20.64      5.33 o 
   0   2  21      143.38      116.79      6.36 o 
   1   2  21      233.10      216.97     12.33 o 
   2   2  21       23.28       23.07      7.38 o 
   3   2  21       19.04       15.42      7.07 o 
   4   2  21        2.01        3.21      2.57 o 
   5   2  21      144.41      160.30     10.62 o 
   6   2  21       15.46        7.62      7.05 o 
  -7   3  21       22.46       10.28      8.25 o 
  -6   3  21      193.87      203.72      9.20 o 
  -5   3  21      113.83      102.73      6.93 o 
  -4   3  21        2.27        2.93      2.46 o 
  -3   3  21        1.94        2.41      2.19 o 
  -2   3  21       79.37       61.72      7.29 o 
  -1   3  21       10.46       15.71      5.44 o 
   0   3  21        5.49        2.78      1.83 o 
   1   3  21        1.67        2.06      2.13 o 
   2   3  21       12.11       10.77      3.93 o 
   3   3  21       24.58       29.02     13.75 o 
   4   3  21        1.29        2.35      2.14 o 
   5   3  21        1.80        3.42      2.50 o 
   6   3  21        9.52        9.63      8.37 o 
  -6   4  21      109.12      107.66      8.79 o 
  -5   4  21       79.62       81.50      7.26 o 
  -4   4  21        0.04        1.19      3.08 o 
  -3   4  21       21.24       18.83      9.14 o 
  -2   4  21        0.05        1.08      2.69 o 
  -1   4  21        4.84        9.17      3.54 o 
   0   4  21       72.63       51.83     14.92 o 
   1   4  21      288.26      283.65     11.95 o 
   2   4  21       31.63       22.30      7.65 o 
   3   4  21       10.25       13.72      5.75 o 
   4   4  21      158.41      157.55      8.74 o 
   5   4  21       36.25       25.68     13.00 o 
   6   4  21       16.72        9.34      7.06 o 
  -6   5  21       23.96       15.68      8.31 o 
  -5   5  21       31.94       21.41     11.72 o 
  -4   5  21       33.77       28.67     14.46 o 
  -3   5  21       22.42       23.03     12.60 o 
  -2   5  21        7.44        7.04      2.91 o 
  -1   5  21       48.60       50.62     12.98 o 
   0   5  21        2.09        1.30      2.67 o 
   1   5  21        4.73        4.30      3.24 o 
   2   5  21       40.05       28.58      9.80 o 
   3   5  21        2.57        4.33      4.15 o 
   4   5  21       31.81       30.46     19.36 o 
   5   5  21       31.33       21.43     12.74 o 
  -5   6  21       13.99       10.25      5.90 o 
  -4   6  21      210.14      233.50     11.82 o 
  -3   6  21        0.02        1.37      2.70 o 
  -2   6  21      112.05      123.24     10.06 o 
  -1   6  21       11.38       13.75      6.16 o 
   0   6  21       42.23       36.31     12.25 o 
   1   6  21      556.30      572.04     17.03 o 
   2   6  21        3.28        2.60      4.06 o 
   3   6  21        3.38        3.57      3.89 o 
   4   6  21        0.55        1.31      3.48 o 
   5   6  21       98.20      128.47      9.48 o 
  -4   7  21        0.17        2.05      2.36 o 
  -3   7  21        0.26        0.96      3.82 o 
  -2   7  21       93.33      110.60      7.92 o 
  -1   7  21        8.33        9.35      4.82 o 
   0   7  21       16.94       13.71      7.33 o 
   1   7  21       34.53       33.29      8.27 o 
   2   7  21       21.72       19.59     13.70 o 
   3   7  21      103.13       83.09     11.78 o 
   4   7  21       44.81       57.05     10.83 o 
  -3   8  21       50.11       57.24      8.83 o 
  -2   8  21       90.75       99.53      9.87 o 
  -1   8  21       43.53       48.16     12.04 o 
   0   8  21        7.68        5.04      4.09 o 
   1   8  21       18.65       29.84     12.30 o 
   2   8  21        2.39        5.31      3.84 o 
  -6   0  22       78.87       83.49     19.70 o 
  -4   0  22      155.54      138.17     11.70 o 
  -2   0  22       20.24       17.81      7.72 o 
   0   0  22        7.03       16.08      6.44 o 
   2   0  22      180.30      187.81     13.56 o 
   4   0  22       25.41       24.26     13.55 o 
   6   0  22       67.44       52.32     34.77 o 
  -7   1  22       89.22      112.25      9.11 o 
  -6   1  22       98.93       82.37      9.13 o 
  -5   1  22        4.62        2.80      2.46 o 
  -4   1  22       89.70       64.79      5.86 o 
  -3   1  22        0.81        2.85      2.41 o 
  -2   1  22      119.00       97.14      7.44 o 
  -1   1  22       84.80       90.60      6.72 o 
   0   1  22       35.41       27.50      8.45 o 
   1   1  22       46.33       56.37     11.29 o 
   2   1  22       20.48       22.75      6.20 o 
   3   1  22       10.53       10.07      4.79 o 
   4   1  22       54.09       60.55     10.23 o 
   5   1  22      171.05      182.23     10.04 o 
   6   1  22       25.87       19.88      9.02 o 
  -6   2  22       90.36       94.02      9.97 o 
  -5   2  22       37.21       30.01      8.78 o 
  -4   2  22        5.69        5.52      2.91 o 
  -3   2  22        0.43        1.40      1.94 o 
  -2   2  22      417.28      409.41     12.33 o 
  -1   2  22        0.09        1.83      1.67 o 
   0   2  22        2.17        3.44      3.05 o 
   1   2  22       28.20       27.91     10.02 o 
   2   2  22        0.35        4.03      2.53 o 
   3   2  22       35.93       31.58     12.94 o 
   4   2  22       19.13       20.70      8.12 o 
   5   2  22      236.77      254.18     11.18 o 
   6   2  22       75.66       75.20      8.54 o 
  -6   3  22        9.78       10.72      4.96 o 
  -5   3  22       26.42       23.01     15.30 o 
  -4   3  22        6.59        7.44      4.82 o 
  -3   3  22       50.14       46.60      6.98 o 
  -2   3  22       15.64       11.38      4.29 o 
  -1   3  22      161.86      163.50      7.85 o 
   0   3  22        0.30        2.22      2.51 o 
   1   3  22       17.91       20.21      7.72 o 
   2   3  22       48.40       40.17      7.52 o 
   3   3  22       64.29       57.44      7.72 o 
   4   3  22       30.73       26.00     14.23 o 
   5   3  22      161.65      177.03      9.95 o 
   6   3  22       14.84        9.37      6.15 o 
  -6   4  22       38.09       24.08     17.54 o 
  -5   4  22       13.55       12.09      7.19 o 
  -4   4  22       24.78       22.07     10.68 o 
  -3   4  22       14.28       13.76      6.29 o 
  -2   4  22      161.44      158.22     12.57 o 
  -1   4  22        1.17        2.80      2.81 o 
   0   4  22        6.41        3.00      3.01 o 
   1   4  22        0.56        2.64      2.73 o 
   2   4  22      134.58      136.32     10.23 o 
   3   4  22        5.19        5.86      3.43 o 
   4   4  22       17.40       10.85      8.50 o 
   5   4  22      121.77      140.16     12.70 o 
  -5   5  22        2.72        3.84      3.68 o 
  -4   5  22       29.24       23.31     13.07 o 
  -3   5  22       91.38       99.14      7.67 o 
  -2   5  22      300.80      307.48     13.97 o 
  -1   5  22       50.37       46.84      6.94 o 
   0   5  22       56.33       52.03      7.86 o 
   1   5  22       26.50       29.56     14.10 o 
   2   5  22       35.28       28.51     10.48 o 
   3   5  22        3.21        3.87      3.37 o 
   4   5  22       80.07       76.34     12.00 o 
   5   5  22        3.48        3.87      4.08 o 
  -4   6  22        0.45        3.72      4.37 o 
  -3   6  22       63.58       51.65     13.30 o 
  -2   6  22        3.00        3.45      3.34 o 
  -1   6  22       16.29       15.55      7.41 o 
   0   6  22       78.21       66.44      6.62 o 
   1   6  22      224.70      206.37      9.29 o 
   2   6  22      185.67      153.71     10.46 o 
   3   6  22        5.53        3.59      4.56 o 
   4   6  22       63.20       57.34     10.86 o 
  -3   7  22        0.57        1.15      4.29 o 
  -2   7  22      209.40      249.74     11.72 o 
  -1   7  22       10.55       11.69      6.85 o 
   0   7  22       38.85       27.46     10.93 o 
   1   7  22       38.38       22.64     12.89 o 
   2   7  22        6.79        8.48      4.75 o 
   3   7  22       88.57       99.42     10.86 o 
  -1   8  22       24.76       15.88     10.81 o 
   0   8  22      124.18      151.05     11.65 o 
   1   8  22       27.53       18.86     16.61 o 
  -5   0  23        5.63       10.02      9.61 o 
  -3   0  23        2.35        2.74      5.39 o 
  -1   0  23       12.02       19.53     11.32 o 
   1   0  23       38.60       52.05     18.97 o 
   3   0  23        0.21        3.24      3.24 o 
   5   0  23        8.88        9.28      7.50 o 
  -6   1  23       41.62       38.83     28.80 o 
  -5   1  23        0.64        2.94      3.01 o 
  -4   1  23       37.05       39.51      5.95 o 
  -3   1  23       30.00       24.88      9.46 o 
  -2   1  23        6.97        9.65      5.25 o 
  -1   1  23        5.76        6.81      2.45 o 
   0   1  23        0.18        3.12      2.09 o 
   1   1  23      123.78      126.93      8.86 o 
   2   1  23       84.43       83.94      8.53 o 
   3   1  23        1.26        4.15      2.52 o 
   4   1  23        0.82        1.70      2.54 o 
   5   1  23      318.04      349.22     13.63 o 
   6   1  23       12.58       12.98      6.90 o 
  -6   2  23       16.75       17.38      9.01 o 
  -5   2  23       25.27       30.22     13.65 o 
  -4   2  23       37.59       37.77      8.67 o 
  -3   2  23       11.93        6.47      4.68 o 
  -2   2  23      497.11      486.47     15.99 o 
  -1   2  23        0.96        2.12      2.81 o 
   0   2  23        7.73        2.17      2.08 o 
   1   2  23        2.59        2.54      3.03 o 
   2   2  23       46.15       46.94      9.47 o 
   3   2  23       56.63       65.40      7.27 o 
   4   2  23       10.26        8.18      4.64 o 
   5   2  23        1.79        0.65      2.88 o 
  -6   3  23      176.16      180.28     11.06 o 
  -5   3  23        0.24        2.31      2.66 o 
  -4   3  23        0.94        1.04      3.17 o 
  -3   3  23        3.84        3.00      2.14 o 
  -2   3  23       15.74       14.85      4.40 o 
  -1   3  23        9.71       10.94      4.44 o 
   0   3  23      140.77      128.37      8.56 o 
   1   3  23       29.24       29.94     11.88 o 
   2   3  23        0.94        1.76      3.32 o 
   3   3  23      143.73      152.15      9.43 o 
   4   3  23        0.88        2.74      2.25 o 
   5   3  23        4.28        3.42      3.36 o 
  -5   4  23       93.56      111.61      7.83 o 
  -4   4  23       14.31       14.72     10.08 o 
  -3   4  23        1.28        4.70      3.31 o 
  -2   4  23        1.27        2.11      1.70 o 
  -1   4  23       21.45       20.67      7.66 o 
   0   4  23       82.16       85.31      7.50 o 
   1   4  23        0.37        2.02      2.18 o 
   2   4  23        0.03        3.06      2.86 o 
   3   4  23        1.78        2.75      3.18 o 
   4   4  23        6.01        6.46      3.42 o 
   5   4  23        2.25        1.56      5.02 o 
  -5   5  23        1.71        1.92      2.98 o 
  -4   5  23        1.08        0.98      4.46 o 
  -3   5  23      120.94      163.20      9.64 o 
  -2   5  23       49.15       49.26     18.10 o 
  -1   5  23        0.27        1.54      3.38 o 
   0   5  23        1.06        1.58      1.48 o 
   1   5  23        6.91        8.45      4.55 o 
   2   5  23        5.66        3.81      3.02 o 
   3   5  23        8.49        4.68      3.68 o 
   4   5  23        0.82        2.26      2.69 o 
  -4   6  23       43.82       41.17      9.53 o 
  -3   6  23        3.72        6.92      4.82 o 
  -2   6  23        5.20        5.18      3.46 o 
  -1   6  23       78.94       85.72      9.12 o 
   0   6  23      212.63      236.45     10.20 o 
   1   6  23      147.81      117.11      8.89 o 
   2   6  23        2.87        1.39      2.91 o 
   3   6  23        1.91        3.62      4.85 o 
  -2   7  23       16.28       12.11      8.47 o 
  -1   7  23      181.87      216.81     12.09 o 
   0   7  23       19.86       16.13     11.01 o 
   1   7  23        0.28        1.21      2.82 o 
   2   7  23       21.47       23.35     14.57 o 
  -6   0  24       17.87       14.93     26.58 o 
  -4   0  24       11.53        3.85      7.77 o 
  -2   0  24       90.43       87.29      9.51 o 
   0   0  24       40.41       34.04     17.51 o 
   2   0  24        2.83        2.90      2.99 o 
   4   0  24        5.11        6.87      6.91 o 
  -6   1  24       71.41       97.34     11.38 o 
  -5   1  24       33.83       21.60     16.04 o 
  -4   1  24       19.40       11.57      6.94 o 
  -3   1  24       79.12       70.32      7.61 o 
  -2   1  24        3.07        5.11      3.25 o 
  -1   1  24        4.48        4.75      3.26 o 
   0   1  24       14.51       21.90      8.87 o 
   1   1  24       13.24       10.81      3.90 o 
   2   1  24        1.98        1.73      2.41 o 
   3   1  24        9.69        9.31      5.64 o 
   4   1  24       52.48       46.10     16.22 o 
   5   1  24        0.48        2.82      2.63 o 
  -5   2  24       60.48       65.61      8.56 o 
  -4   2  24       48.27       48.99      9.85 o 
  -3   2  24       16.19        9.40      4.21 o 
  -2   2  24       63.91       72.88     11.73 o 
  -1   2  24       23.64       13.57      5.87 o 
   0   2  24       82.39       70.84      6.08 o 
   1   2  24        3.71        6.78      3.38 o 
   2   2  24       18.39       17.00      7.09 o 
   3   2  24       10.97        8.54      3.92 o 
   4   2  24       82.55       90.61      7.73 o 
   5   2  24       58.56       53.16      8.49 o 
  -5   3  24       71.19       84.09     13.53 o 
  -4   3  24       24.26       21.81     10.93 o 
  -3   3  24       14.94       11.67      6.70 o 
  -2   3  24      324.13      342.48     14.64 o 
  -1   3  24        0.00        2.19      2.92 o 
   0   3  24        1.13        2.19      1.98 o 
   1   3  24        3.51        3.95      1.96 o 
   2   3  24        3.43        6.75      3.85 o 
   3   3  24        1.61        4.09      2.88 o 
   4   3  24       48.71       62.32      8.26 o 
  -4   4  24       51.81       67.91     12.78 o 
  -3   4  24        1.11        0.51      3.90 o 
  -2   4  24       38.38       45.77     20.71 o 
  -1   4  24        5.90       11.51      5.43 o 
   0   4  24        2.86        7.36      3.05 o 
   1   4  24        4.44        5.57      3.60 o 
   2   4  24       10.81        5.86      3.87 o 
   3   4  24       17.34       15.35      9.22 o 
   4   4  24        3.83        3.63      3.11 o 
  -4   5  24      154.05      185.75     10.84 o 
  -3   5  24      186.08      223.02     11.36 o 
  -2   5  24        2.20        1.53      2.97 o 
  -1   5  24        4.59        2.81      2.44 o 
   0   5  24        3.06        5.47      4.00 o 
   1   5  24        8.13        7.66      4.11 o 
   2   5  24      402.20      408.56     14.96 o 
   3   5  24       27.98       25.15     16.31 o 
  -3   6  24        5.02        5.77      6.92 o 
  -2   6  24       39.00       28.24     17.73 o 
  -1   6  24       14.31       16.19      7.88 o 
   0   6  24       40.06       28.15     13.53 o 
   1   6  24      169.28      185.95      9.80 o 
   2   6  24        4.58        6.55      3.58 o 
  -5   0  25      192.06      179.69     18.71 o 
  -3   0  25      238.79      245.93     17.74 o 
  -1   0  25        0.57        1.32      4.12 o 
   1   0  25      124.83      124.41     12.02 o 
   3   0  25       14.16       15.75      8.33 o 
  -5   1  25        2.30        3.93      4.27 o 
  -4   1  25        1.99        2.26      2.37 o 
  -3   1  25       20.38       23.21     10.98 o 
  -2   1  25        9.91       15.20      6.95 o 
  -1   1  25       19.03       14.58      8.77 o 
   0   1  25        3.07        4.69      3.51 o 
   1   1  25        0.19        2.31      3.51 o 
   2   1  25        2.04        2.25      3.37 o 
   3   1  25       77.67       83.15      9.53 o 
   4   1  25        0.35        2.26      2.65 o 
  -5   2  25       32.20       28.70      7.83 o 
  -4   2  25       36.03       40.95      9.48 o 
  -3   2  25       32.28       26.15      6.45 o 
  -2   2  25      504.49      607.17     16.29 o 
  -1   2  25      105.92      104.73      7.30 o 
   0   2  25      118.86      150.30     10.31 o 
   1   2  25        8.14       12.33      5.42 o 
   2   2  25       16.66       15.90      9.01 o 
   3   2  25       23.39       16.24      6.96 o 
   4   2  25        5.55        3.07      3.47 o 
  -4   3  25       29.27       23.45     19.31 o 
  -3   3  25       50.10       44.55     11.34 o 
  -2   3  25       24.03       27.27     11.20 o 
  -1   3  25      151.89      142.75      8.98 o 
   0   3  25       15.61       15.48      6.65 o 
   1   3  25       14.46       15.38      8.31 o 
   2   3  25        5.28        5.91      3.76 o 
   3   3  25        8.06        7.12      5.47 o 
   4   3  25        0.78        1.34      2.64 o 
  -4   4  25        0.33        2.46      3.39 o 
  -3   4  25        2.25        1.13      5.32 o 
  -2   4  25      295.52      376.44     17.42 o 
  -1   4  25       55.21       63.11      7.32 o 
   0   4  25       71.23       85.67      7.02 o 
   1   4  25       58.56       36.58     18.11 o 
   2   4  25      167.42      184.17      9.74 o 
   3   4  25       12.00        7.78      6.58 o 
  -3   5  25       76.42      102.26     11.88 o 
  -2   5  25        5.35        4.27      4.01 o 
  -1   5  25       29.22       22.94     15.02 o 
   0   5  25       37.42       45.51      8.43 o 
   1   5  25       84.21       68.06      7.30 o 
   2   5  25       10.94       13.29      8.15 o 
   0   6  25       82.78      105.59      9.74 o 
  -4   0  26       10.66       17.00     18.13 o 
  -2   0  26      247.16      254.63     14.62 o 
   0   0  26       35.05       41.27     23.82 o 
   2   0  26      394.46      450.71     19.65 o 
  -4   1  26       25.37       34.62      8.73 o 
  -3   1  26       13.13        9.99      7.21 o 
  -2   1  26        1.32        3.04      3.23 o 
  -1   1  26       16.91       11.64      5.12 o 
   0   1  26        4.80        9.92      4.23 o 
   1   1  26        2.10        4.42      2.46 o 
   2   1  26      145.99      189.13     10.57 o 
   3   1  26       33.30       27.74     18.47 o 
  -4   2  26        3.05        6.38      5.29 o 
  -3   2  26       57.44       67.66      8.95 o 
  -2   2  26       69.35       70.23      7.05 o 
  -1   2  26       76.08       73.72     11.60 o 
   0   2  26       38.09       40.04      9.16 o 
   1   2  26        1.09        3.39      2.94 o 
   2   2  26      221.64      257.98     12.15 o 
   3   2  26       19.47       16.63     11.35 o 
  -3   3  26       41.36       21.02     17.43 o 
  -2   3  26      139.15      139.04     10.70 o 
  -1   3  26      114.89      129.65     10.25 o 
   0   3  26       89.43       95.53      8.23 o 
   1   3  26      208.02      227.66     11.82 o 
   2   3  26        1.80        1.83      2.59 o 
   3   3  26        3.08        4.39      3.26 o 
  -2   4  26        6.38        7.68      6.35 o 
  -1   4  26        0.15        1.49      1.83 o 
   0   4  26        0.34        3.09      2.87 o 
   1   4  26       61.98       71.13      8.52 o 
   2   4  26        7.23        3.86      3.27 o 
   0   5  26        0.05        2.91      3.59 o 
  -3   0  27      201.76      250.08     25.59 o 
  -1   0  27      147.34      161.21     13.84 o 
   1   0  27       17.14       22.37     19.42 o 
  -3   1  27        3.24        5.48      2.40 o 
  -2   1  27        4.50        1.84      2.49 o 
  -1   1  27       17.58       15.16      9.22 o 
   0   1  27       58.99       76.50      8.65 o 
   1   1  27        6.13        3.40      4.28 o 
   2   1  27        3.84        2.82      3.48 o 
  -2   2  27       40.52       17.51     13.20 o 
  -1   2  27       21.86       15.18      8.59 o 
   0   2  27        5.66        7.96      4.62 o 
   1   2  27       66.89       84.90      7.35 o 
   2   2  27       59.46       45.20      7.20 o 
  -2   3  27       94.49      124.74     10.38 o 
  -1   3  27      245.52      323.24     12.88 o 
   0   3  27       92.99      112.54      9.28 o 
   1   3  27        1.13        1.91      3.28 o 
   0   0  28      142.33      215.53     15.62 o 
  -1   1  28      114.37      131.69      8.92 o 
   0   1  28        7.43        7.46      5.02 o 
                                                 
